# Supplementary material for: Reactive astrocytes transduce inflammation in a blood-brain barrier model through a TNF-STAT3 signaling axis and secretion of alpha 1-antichymotrypsin
Source: Nat Commun. 2022 Nov 2;13:6581. doi: 10.1038/s41467-022-34412-4 (PMC9630454; doi:10.1038/s41467-022-34412-4)
Supplement: Supplementary file 3 — Source Data [file 41467_2022_34412_MOESM3_ESM.zip › Source Data.xlsx]

## Sheet: Figure 1
Source data figure 1
Reactive astrocytes transduce blood-brain barrier inflammation through a TNF-STAT3 signaling axis and secretion of alpha 1-antichymotrypsin
Kim et aI.
Figure 1E	# of VCAM-1+ vessels per field
Area #	Asymptomatic_1	Asymptomatic_2	Asymptomatic_3	Asymptomatic_4	Alzheimer's_1	Alzheimer's_2	Alzheimer's_3	Alzheimer's_4
1	0.111111	0.222222	0	0	1	0.222222	0.444444	0.888889
2	0.222222	0.333333	0.111111	0.111111	0.888889	0.111111	0.222222	1.22222
3	0.333333	0.222222	0.222222	0.222222	0.666667	0.222222	0.111111	1.11111
4	0.222222	0.222222	0.333333	0.333333	0.333333	0.555556	0.222222	0.888889
5	0.111111	0.222222	0.222222	0.333333	0.111111	0.888889	0.444444	0.555556
6	0.111111	0.333333	0.111111	0.444444	0	1	0.666667	0.777778
7	0.222222	0.222222	0	0.555556	0.111111	1.11111	0.666667	1.22222
8	0.333333	0.111111	0.111111	0.555556	0.222222	1.22222	0.666667	1.77778
9	0.222222	0	0.333333	0.333333	0.333333	1.22222	0.777778	1.66667
10	0.111111	0	0.666667	0.111111	0.222222	0.888889	0.888889	1
11	0	0	0.777778	0	0.222222	0.555556	1	0.333333
12	0	0	0.666667	0.111111	0.222222	0.222222	1.33333	0.111111
13	0	0	0.333333	0.222222	0.333333	0.111111	1.66667	0.555556
14	0	0	0.111111	0.333333	0.222222	0	2	1
15	0	0	0	0.222222	0.111111	0	1.55556	1.33333
16	0	0	0	0.111111	0	0	1	1
17	0	0		0	0	0	0.444444	0.666667
18	0	0		0.111111	0.111111	0.111111	0.333333	0.222222
19	0	0.111111		0.333333	0.222222	0.222222	0.222222	0.111111
20	0	0.222222		0.666667	0.333333		0.111111	0
21	0	0.333333		0.888889	0.333333		0.111111	0
22	0.111111	0.222222		1	0.444444		0.444444
23				1	0.555556
24					0.666667
25					0.555556
Figure 1F	GFAP+ cells (% of DAPI per field)
Area #	Asymptomatic_1	Asymptomatic_2	Asymptomatic_3	Asymptomatic_4	Alzheimer's_1	Alzheimer's_2	Alzheimer's_3	Alzheimer's_4
1	4.46097	4.03727	3.55872	1.77665	16.2055	5.42636	2.88462	6.51685
2	1.06762	1.23457	2.45614	0.623701	5.24193	11.6883	7.46269	8.20513
3	6.32911	7.69231	3.97351	0.210526	24.0437	7.95107	6.96721	4.14508
4	2.82776	3.7037	8.75912	2.30769	27.4854	10.3896	3.81679	5.50239
5	3.19149	2.52708	19.2982	1.40845	12.2807	10.3774	2.60417	6.08272
6	8.71212	8.30039	6.30631	0.900901	8.97436	3.37423	3.02115	2.7957
7	1.5625	2.47934	0.425532	2.39726	11.2613	3.96825	2.78746	7.35632
8	2.75862	8.04196	3.71747	3.58852	9.88593	8.03571	2.29008	9.02062
9	2.38095	8.90688	2.82051	2	10.9091	4.80769	5.49451	9.55056
10	1.65877	3.59712	2.71605	1.74564	14.5631	2.89855	7.24138	3.26975
11	9.19881		1.35593	2.42214	15.6098	15.5	0.260417	12.234
12	5.48387		0	0.819672	3.62903	11.9792	0.260417	9.76331
13	12.1951		0.949367	2.89389	1.5625	11.1702	0	5.29954
14				0.945626	6.55738	11.6719	0	8.57143
15				3.79747	13.4146	14.5329	0.334448	1.51976
16				0.921659	5.43131	3.39623	0	2.34899
17				3.75723		0.60241	5.48523	9.86842
18						0	10.8	11.1111
19						0	11.7284	4.64135
20						1.02041	11.3744	4.51613
21						0.483092	0	10.2174
22						0.484262	6.39659	5.8997
23						0.253165	4.1958	0.451467
24							4.59459
25							2.92135
26							3.34076
27							3.37079
28							2.32019
Figure 1G	GBP2 intensity within GFAP+ cells (A.U.)
GFAP+ area	Asymptomatic_1	Asymptomatic_2	Asymptomatic_3	Asymptomatic_4	Alzheimer's_1	Alzheimer's_2	Alzheimer's_3	Alzheimer's_4
	20.887	97.929	21.157	27.797	21.677	28.127	68.147	96.679
	26.917	12.167	27.209	31.088	35.662	28.644	22.535	74.784
	38.065	13.483	26.437	34.53	19.685	21.233	22.818	92.129
	27.707	35.151	17.245	16.985	25.9	24.295	53.518	17.093
	34.575	34.524	19.525	31.341	29.771	22.903	71.284	20.48
	18.139	68.329	39.227	27.523	17.479	20.569	73.256	22.403
	20.045	12.205	17.119	22.894	35.549	22.527	68.18	16.099
	18.421	11.322	20.02	27.198	25.479	14.942	30.41	17.346
	25.976	15.798	34.663	34.082	16.639	21.701	46.52	20.554
	26.418	7.651	36.702	20.309	37.252	31.493	32.993	118.769
	23.982	11.524	32.966	36.718	23.408	16.432	23.663	19.809
	22.261	105.831	34.882	35.903	22.166	24.527	27.173	25.449
	28.279	57.343	21.099	27.234	9.451	16.343	24.341	22.476
	24.925	43.528	19.16	7.602	30.454	19.584	101.463	29.358
	26.307	73.055	27.693	9.196	26.011	23.58	88.969	127.708
	21.386	62.344	25.131	31.127	22.653	20.417	68.374	19.327
	30.935	41.73	24.056	29.814	26.374	25.468	31.385	45.047
	31.593	33.291	29.836	26.307	22.583	14.907	20.751	25.848
	31.213	48.088	18.681	7.981	23.126	20.641	25.326	21.373
	4.784	34.423	18.824	7.739	30.021	20.028	24.553	27.733
	4.305	14.495	23.355	8.23	20.09	17.059	20.526	41
	5.093	89.695	21.647	35.537	31.975	20.246	15.009	16.843
	28.99	13.101	40.34	20.834	20.804	21.63	25.121	32.26
	22.693	14.428	20.981	22.605	21.158	25.7	20.586	34.515
	27.763	10.427	27.724	22.922	21.996	21.263	19.12	42.516
	19.1	13.059	25.718	31.382	26.095	27.492	53.693	48.593
	13.526	11.986	24.303	27.469	16.798	18.889	32.801	27.622
	12.371	17.009	23.141	28.487	19.474	23.052	23.747	28.554
	31.884	16.569	27.638	14.653	28.73	30.878	21.851	32.709
	23.725	28.768	19.87	23.907	34.418	17.406	24.995	24.776
	25.95	17.631	23.722	19.854	29.059	23.742	28.438	20.852
	24.241	18.834	33.685	26.867	32.065	20.272	21.599	23.874
	12.498	12.024	20.592	14.124	21.524	24.606	26.983	27.049
	15.432	9.607	31.53	15.879	15.777	28.587	26.182	23.239
	15.875	59.987	34.302	11.619	26.583	30.018	23.02	41.64
	18.423	166.449	27.33	10.665	16.977	21.13	24.127	14.099
	17.021	147.138	38.942	11.446	21.02	24.868	24.043	16.559
	23.35	22.957	20.274	12.607	33.669	14.972	23.333	17.921
	15.693	11.11	35.665	8.265	19.33	19.531	23.504	15.037
	6.297	18.277	24.212	27.494	26.245	23.769	23.238	16.075
	15.736	17.572	17.161	30.792	21.471	6.349	22.691	30.78
	15.726	13.951	22.274	7.067	22.647	17.1	22.502	30.95
	22.23	12.794	34.349	19.983	30.538	22.021	23.589	30.442
	17.443	13.72	20.248	19.751	26.305	23.074	27.897	33.518
	13.345	18.309	46.078	9.201	19.631	12.526	22.115	33.671
	11.58	16.823	24.375	11.333	19.42	25.288	22.247	128.496
	12.17	12.376	22.609	9.147	11.119	19.532	18.505	124.376
	22.735	10.352	49.372	7.652	18.51	6.677	18.973	17.148
	13.864	14.689	20.706	7.13	22.494	30.042	17.092	24.386
	18.362	12.816	25.436	23.503	22.288	22.467	20.103	22.12
	10.908	11.244	33.195	29.626	7.79	24.672	19.033	19.41
	16.487	18.089	24.091	5.813	17.162	17.593	13.806	46.248
	18.098	11.77	43.194	6.147	21.372	29.402	19.091	16.919
	16.205	20.493	22.901	8.053	24.091	24.018	19.136	20.983
	6.391	43.421	26.664	32.015	29.922	24.4	16.857	15.621
	18.05	137.933	36.249	14.466	20.776	17.955	24.265	15.827
	16.074	13.005	30.239	6.519	23.254	18.878	17.782	43.753
	15.135	13.534	28.109	15.641	28.385	27.378	55.846	17.864
	3.827	14.202	39.571	20.061	7.693	16.254	18.167	26.092
	4.182	14.169	25.058	7.165	17.483	25.451	16.844	37.846
	3.973	15.049	47.586	6.21	16.18	23.331	20.511	23.787
	3.959	12.868	36.176	5.878	22.624	24.863	19.037	23.923
	11.259	13.35	34.991	7.273	24.806	23.193	15.626	32.343
	3.939	16.249	33.429	6.226	11.75	21.306	14.198	34.689
	12.293	14.066	37.643	6.298	18.251	25.891	21.684	16.829
	10.818	15.704	23.42	6.646	21.628	27.53	18.628	18.408
	11.072	14.426	29.462	5.585	9.763	25.556	19.864	16.326
	18.085	13.629	19.906	6.094	22.951	29.266	16.108	16.714
	16.788	16.464	42.283	6.316	19.661	26.791	18.018	14.937
	11.291	11.81	20.693	11.573	22.089	23.278	20.366	25.584
	20.759	16.418	21.831	12.924	20.316	22.384	30.588	19.542
	10.906	13.053	25.246	30.402	14.606	16.216	26.449	21.728
	17.5	14.696	48.449	22.08	3.755	24.911	29.738	39.071
	14.067	14.384	24.415	6.909	6.002	28.211	24.065	30.586
	15.588	17.294	33.215	5.844	6.696	22.881	27.26	30.366
	15.32	16.11	25.299	6.488	15.776	20.82	23.097	27.888
	14.916	15.771	35.239	8.34	19.481	14.299	24.905	21.854
	15.783	14.218	28.613	43.701	20.984	25.051	28.54	21.892
	17.081	17.97	22.874	28.293	22.495	9.742	21.53	20.537
	12.414	14.301	21.423	16.043	18.375	25.254	25.211	39.113
	11.562	14.228	38.038	14.768	19.679	18.888	25.707	21.203
	17.559	17.455	36.019	7.264	20.891	32.992	24.837	67.312
	8.995	17.343	31.447	21.194	19.068	17.099	56.701	30.573
	20.357	17.276	21.429	6.317	26.558	25.404	72.203	102.804
	5.582	14.696	36.706	9.824	20.786	21.544	53.639	93.306
	13.907	19.975	25.622	8.022	29.308	17.908	47.415	34.568
	16.46	25.066	24.271	22.114	29.204	26.23	107.948	42.126
	21.206	14.072	23.708	34.518	25.811	15.918	58.626	27.294
	4.499	17.101	22.767	32.018	15.678	22.159	103.875	26.209
	13.763	18.722	34.087	24.284	15.043	20.815	54.365	28.217
	14.848	15.514	26.244	33.586	24.29	21.936	65.908	24.195
	12.286	14.587	34.33	22.594	18.466	27.087	128.025	33.917
	21.325	13.591	22.446	36.862	19.298	36.313	62.686	19.184
	25.518	16.327	31.4	8.163	18.614	23.002	64.241	17.438
	17.877	56.452	19.702	27.934	21.803	33	46.72	36.544
	25.656	71.887	31.101	30.878	28.471	34.684	124.54	26.248
	11.545	35.23	35.378	6.615	27.217	25.662	50.904	39.386
	30.847	42.587	62.04	30.9	36.105	26.051	48.966	25.018
	5.653	60.724	24.94	11.5	31.362	26.21	53.479	26.395
	3.45	44.112	37.508	14.789	19.053	26.511	57.664	26.141
	34.885	47.667	48.302	6.43	30.24	16.644	47.176	28.601
	34.61	42.737	19.947	7.222	32.276	18.814	67.666	135.322
	25.111	59.537	44.456	32.224	17.363	5.19	44.933	24.068
	26.692	45.849	40.644	32.741	38.407	31.613	139.273	21.559
	35.121	17.105	78.689	20.22	29.798	26.897	50.838	24.221
	6.204	25.271	17.614	20.121	38.399	29.241	52.824	38.828
	7.066	41.639	15.861	6.656	34.337	20.169	54.818	24.478
	23.042	13.952	10.491	34.153	28.751	20.385	32.232	40.732
	4.462	13.587	14.174	17.578	30.366	30.535	61.657	47.833
	13.642	16.676	10.504	27.755	25.5	28.129	43.454	19.542
	30.061	20.308	18.591	26.409	20.911	22.868	32.272	21.347
	28.174	17.545	11.972	24.447	25.981	32.117	36.194	28.519
	29.043	19.398	12.871	15.455	27.42	23.377	71.695	27.6
	30.154	13.84	17.5	16.56	20.82	23.488	38.529	31.744
	31.091	16.574	10.335	22.477	32.307	34.195	46.88	44.218
	32.617	15.914	12.626	25.262	31.303	27.938	43.4	21.861
	27.473	14.52	10.45	17	24.321	19.389	45.772	21.117
	25.506	11.661	15.34	28.408	12.867	27.63	62.459	25.31
	24.317	17.956	11.776	5.591	31.642	26.922	48.938	19.318
	23.926	12.611	17.779	36.881	31.486	25.975	60.054	24.665
	26.37	13.036	12.044	4.763	21.288	23.469	47.288	19.691
	23.418	14.692	11.895	25.587	21.008	21.22	63.487	29.984
	26.036	16.721	15.135	14.454	29.721	25.296	53	58.903
	28.803	23.274	13.269	7.577	33.045	27.93	122.646	73.03
	30.017	21.333	15.478	6.648	37.928	27.919	27.726	24.478
	23.84	16.599	13.563	24.428	33.231	28.36	21.822	27.252
	22.759	15.567	13.987	21.877	19.291	29.691	29.34	46.533
	24.756	17.358	18.599	16.518	25.392	25.45	24.116	37.542
	25.244	18.971	15.528	5.344	30.5	29.932	20.83	53.927
	14.918	17.06	13.877	22.076	25.615	24.824	15.544	22.703
	13.18	16.131	13.414	19.941	28.083	23.555	23.255	27.984
	18.663	16.837	17.757	19.604	28.357	30.778	25.678	23.964
	29.444	13.325	12.673	6.797	26.598	35.749	21.302	56.012
	33.675	69.028	16.672	15.304	26.862	15.68	20.343	23.944
	20.085	17.357	12.278	21.221	35.886	25.367	19.475	26.939
	31.749	17.407	15.617	24.79	30.988	27.015	23.045	34.691
	35.118	16.462	14.577	16.49	26.049	24.741	22.344	28.81
	36.381	13.789	12.908	21.568	27.133	25.901	24.209	25.155
	26.081	13.259	17.085	20.696	30.997	21.56	19.34	24.484
	32.809	15.772	15.957	29.536	32.966	26.956	22.659	73.833
	29.678	16.72	53.539	25.148	31.455	17.634	20.353	21.37
	24.623	17.884	18.638	13.048	25.485	39.309	23.087	26.079
	29.153	15.448	11.166	21.951	32.316	28.611	26.91	24.659
	42.52	15.88	14.81	29.259	25.827	27.174	23.624	23.627
	40.041	16.385	20.438	8.388	57.232	20.672	20.723	22.981
	24.579	16.073	12.39	31.588	20.381	25	21.613	18.74
	26.888	14.72	15.422	25.259	29.918	24.677	28.168	19.667
	27.351	12.042	18.05	29.268	28.304	23.698	19.524	40.632
	26.247	19.981	26.271	26.803	22.555	30.421	26.554	28.679
	26.801	17.708	19.845	24.267	24.956	42.013	22.591	23.911
	22.517	12.906	15.288	24.701	28.587	24.005	19.48	26.072
	30.502	14.925	12.543	34.091	26.961	47.168	20.193	30.806
	19.295	20.483	12.45	26.562	23.604	20.089	21.908	43.808
	24.749	14.952	33.064	32.509	34.284	20.917	17.851	27.416
	16.181	14.518	12.462	22.143	30.773	19.605	24.92	26.767
	32.082	19.214	12.116	9.7	29.107	19.95	26.201	26.939
	34.665	16.433	15.677	7.615	7.022	19.094	17.927	21.529
	30.311	18.748	14.68	19.861	33.924	23.768	26.777	41.163
	35.04	15.825	67.249	22.922	28.177	24.376	23.756	19.838
	22.964	15.94	11.645	10.885	27.238	46.123	19.808	20.174
	15.185	16.599	14.172	24.524	32.325	29	19.815	39.978
	29.546	15.228	11.141	25.286	17.099	33.307	18.637	22.92
	4.768	13.667	14.257	22.393	28.842	23.245	23.848	27.693
	20.604	17.646	13.141	23.477	30.195	27.643	20.353	30.71
	17.032	15.924	14.481	7.393	28.431	24.961	19.311	30.194
	17.753	14.644	12.408		34.115	25.813	16.194	104.255
	19.731	29.689	14.132		32.703	22.671	16.292	20.65
	18.354	15.09	12.897		19.461	40.761	15.841	22.533
	18.307	12.273	15.877		26.783	40.916	16.835	21.379
	26.709	14.735	14.656		22.849	30.981	17.979	19.986
	3.868	14.965	15.732		33.839	36.741	16.654	21.468
	24.95	15.931	15.365		24.075	29.308	18.687	27.128
	22.502	21.685	14.841		30.931	28.159	21.66	32.982
	13.462	16.944	14.393		28.919	32.667	22.703	38.36
	16.933	13.836	18.285		18.149	24.997	24.403	27.33
	17.769	15.457	13.687		19.039	36.05	18.928	30.411
	12.895	13.2	13.702		25.358	38.999	23.888	39.244
	19.577	11.542	11.584		26.141	20.319	19.278	23.004
	21.195	15.753	13.796		23.385	14.606	23.953	34.224
	12.333	15.212	13.073		19.207	24.85	25.915	23.969
	17.226	12.391	14.954		22.619	23.955	25.729	23.283
	16.217	13.289	10.457		22.761	27.687	27.816	27.258
	13.822	19.071	15.332		29.131	31.283	20.931	31.414
	8.187	14.645	11.529		38.467	30.171	24.867	32.976
	11.81	12.801	13.606		27.134	19.451	17.143	40.65
	11.179	28.118	15.608		31.352	28.033	28.342	23.537
	9.945	21.582	14.813		23.32	37.821	26.477	28.913
	17.126	16.244	14.142		28.534	17.209	18.483	28.309
	5.186	17.039	12.054		26.077	20.645	37.036	30.958
	4.302	14.369	14.724		30.7	26.585	19.396	27.468
	12.242	13.978	14.88		28.952	31.314	44.74	30.774
	4.265	13.528	14.333		28.902	22.696	20.924	24.88
	12.432	12.484	15.035		28.83	23.903	26.649	32.44
	11.688	13.938	15.068		27.459	25.623	25.015	26.192
	14.003	61.792	16.772		32.135	28.441	24.437	25.967
	9.186	13.557	18.244		27.248	23.035	25.243	32.072
	23.788	13.822	13.682		29.405	21.328	21.083	38.785
	16.985	13.975	23.995		37.174	26.46	22.382	31.124
	6.722	17.982	15.269		15.208	19.448	25.767	31.96
	8.784	12.888	10.963		25.003	25.772	21.067	29.249
	3.693	16.581	13.954		11.658	19.91	19.701	27.161
	21.741	13.944	15.94		31.178	18.146	24.642	20.833
	21.863	29.798	11.872		22.043	20.227	22.325	31.983
	25.208	16.508	10.086		32.931	22.349	19.857	29.381
	10.848	13.352	14.028		27.25	6.528	28.489	105.775
	11.313	12.5	13.415		26.692	8.961	22.832	26.414
	18.005	14.682	12.237		25.715	22.625	22.815	37.787
	18.01	11.208	11.899		28.199	24.137	18.738	25.464
	20.736	10.565	16.897		33.442	16.082	21.468	31.925
	8.825	13.456	8.415		25.025	20.151	27.64	25.242
	24.977	23.235	71.817		34.901	23.511	19.209	25.789
	20.4	12.167	96.567		20.499	27.991	22.207	25.508
	11.354	14.459	89.222		36.709	19.701	29.57	65.295
	12.751	13.662	37.973		31.449	22.903	20.671	21.815
	28.976	13.968	53.896		37.339	19.77	19.344	37.519
	4.616	13.461	90.314		29.691	18.047	17.648	44.056
	10.643	12.695	46.924		32.762	20.587	24.879	26.041
	20.679	11.91	37.567		36.778	15.597	15.848	25.533
	25.858	15.285	107.773		36.659	25.524	18.034	23.795
	31.84	15.951	46.99		31.728	23.05	15.881	30.239
	20.831	13.506	39.28		40.482	20.168	17.637	34.83
	16.805	14.46	99.164		34.892	21.893	17.591	24.394
	17.899	11.829	37.732		32.583	26.079	16.677	21.616
	9.959	15.125	48.165		45.82	15.847	17.361	26.934
	16.245	13.593	10.067		28.016	19.972	16.604	24.942
	10.789	16.442	13.89		44.804	21.677	20.355	35.837
	12.102	128.083	10.006		30.192	21.042	17.256	18.938
	15.735	34.932	10.945		26.742	17.285	30.511	38.646
	15.504	61.506	10.591		31.846	20.813	18.562	23.909
	18.135	47.74	10.093		22.577	20.096	19.215	94.636
	8.993	36.254	16.084		22.022	20.977	20.085
	13.489	13.1	10.51		25.201	22.343	16.822
	14.016	14.89	9.602		20.379	17.741	16.847
	14.036	15.059	11.486		20.033	25.144	18.449
	23.862	11.663	12.278		27.144	19.28	26.444
	17.272	10.573	9.332		32.851	23.828	41.827
	12.549	16.647	15.586		28.853	15.946	23.475
	25.9	13.587	10.52		27.485	18.234	19.943
	16.641	12.395	14.879		22.965	26.034	29.536
	11.215	13.635	12.85		27.115	10.399	22.074
	7.167	12.632	13.606		30.716	25.973	23.667
	18.23	13.098	18.166		37.381	10.182	29.7
	21.328	12.974	36.227		32.505	22.905	18.987
	6.707	47.272	11.732		23.271	8.119	31.958
	19.217	9.298	12.669		22.706	34.12	21.075
	5.642	14.842	13.536		24.891	5.637	27.533
	16.849	14.247	10.531		29.469	9.884	23.389
	24.386	10.601	12.131		30.757	4.027	20.101
	29.016	13.642	14.266		34.476	38.675	21.851
	19.15	13.825	14.851		30.672	41.659	25.015
	9.665	11.718	14.992		27.336	24.914	37.069
	17.424	12.745	13.41		21.473	20.596	21.209
	24.379	15.182	12.805		27.227	20.117	32.431
	20.19	12.313	12.254		15.382	16	18.794
	16.303	14.382	11.93		31.055	18.237	22.647
	3.879	12.825	13.056		29.553	19.14	19.063
	21.916	12.339	12.217		27.275	22.1	23.631
	21.533	13.219	15.077		25.396	21.624	25.712
	17.566	13.26	12.948		29.031	5.415	18.229
	21.702	11.282	15.113		23.868	25.518	23.16
	21.869	10.346	12.304		20.144	13.783	19.504
	23.732	10.433	16.93		19.245	22.482	19.95
	20.592	12.843	13.766		22.698	9.855	23.325
	16.499	14.564	14.151		5.288	27.648	19.514
	27.096	14.956	12.763		33.245	17.314	22.904
	16.997	14.165	12.775		22.548	5.6	23.484
	23.15	13.015	16.819		28.633	29.062	18.701
	8.076	36.871	11.511		30.623	23.818	37.512
	12.573	35.736	16.526		23.067	8.427	28.345
	26.338	38.774	12.701		36.504	27.543	21.328
	3.06	11.386	12.239		33.903	20.909	25.554
	11.645	19.61	15.935		28.923	11.563	20.153
	19.917	11.445	14.989		37.007	21.019	19.659
	23.089	8.855	14.179		38.488	17.692	25.227
	17.918	10.273	12.572		22.693	9.972	47.331
	11.582	10.471	11.114		28.718	8.548	40.677
	25.34	11.196	13.134		26.93	20.161	27.664
	26.495	13.906	14.463		34.638	19.937	19.196
	32.501	13.066	12.98		25.828	17.681	24.842
	18.095	13.032	12.208		5.103	12.983	21.461
	21.885	12.844	12.975		38.252	22.153	17.734
	27.067	13.51	11.725		35.556	4.292	20.379
	17.317	8.688	14.559		24.326	13.36	22.224
	28.631	10.304	12.773		34.426	4.384	18.656
	21.506	13.854	11.224		34.365	19.318	20.559
	18.512	12.965	12.138		5.41	20.207	20.359
	11.681	10.971	13.217		5.063	6.609	16.688
	12.659	10.956	13.281		22.597	23.607	17.062
	33.038	14.093	12.631		49.332	22.217	21.488
	26.738	11.04	16.242		35.92	9.447	53.953
	30.198	10.879	16.064		30.637	24.626	55.916
	5.948	13.123	15.286		34.483	18.028	24.623
	24.396	10.726	13.325		17.647	12.704	33.556
	24.015	13.593	12.35		24.569	21.338	22.979
	28.077	14.976	13.123		32.245	6.273	24.36
	30.528	15.351	15.279		34.309	24.659	23.847
	27.763	11.555	10.465		33.52	19.688	29.737
	34.333	11.699	11.323		23.553	14.325	42.013
	23.859	11.92	18.272		31.154	23.685	25.431
	9.648	10.539	11.592		17.496	24.19	28.798
	28.113	12.05	7.803		18.694		36.386
	8.793	11.273	16.851		25.134		21.611
	24.843	14.171	12.538		32.04		23.199
	27.169	9.872	15.716		30.614		17.892
	20.408	11.03	10.177		29.224		19.52
	26.349	9.993	12.616		24.081		22.005
	17.565	10.719	12.961		28.18		21.422
	25.972	28.931	15.688		19.679		28.243
	22.596	12.182	15.972		22.641		25.543
	27.596	14.848	13.559		29.596		24.694
	25.249	12.593	13.438		18.476		24.714
	34.471	11.95	11.137		31.785		27.655
	5.69	17.548	14.703		24.547		32.666
	22.785	9.748	13.372		19.923		26.109
	32.94	10.89	13.506		33.372		33.419
	22.581	6.664	12.453		14.237		24.603
	21.852	22.464	13.775		23.008		31.911
	23.41	11.652	11.234		24.203		25.352
	36.31	10.112	11.697		25.82		28.445
	20.923	11.59	15.487		24.005		29.508
	21.5	10.901	10.58		20.804		33.354
	24.718	19.072	14.057		27.174		29.048
	22.109	8.619	13.372		26.186		37.05
	24.5	12.297	13.658		21.321		26.902
	25.897	13.901	11.082		17.718		55.488
	18.971	9.355	10.893		24.182		28.172
	20.574	12.333	14.993		17.468		32.56
	19.389	12.234	10.568		23.145		35.915
	20.221	12.589	11.568		20.743		32.463
	21.943	9.879	16.97		9.2		26.938
	18.921	12.075	9.015		21.873		31.563
	18.145	13.149	12.268		21.181		27.113
	27.07	11.098	15.425		32.647		30.556
	25.964	12.063	13.075		21.891		29.597
	21.366	10.714	16.212		33		26.974
	4.057	9.482	14.962		23.987		43.684
	22.822	9.715	11.787		25.283		31.573
	7.325	9.561	12.221		22.858		24.267
	19.45	21.935	13.867		31.034		24.54
	17.261	10.308	16.703		23.723		25.873
	28.178	10.405	12.515		18.793		22.836
	20.463	12.581	9.93		30.714		26.522
	26.743	12.8	10.649		33.52		25.15
	19.178	11.221	51.543		30.66		23.587
	27.204	8.657	42.233		26.935		21.021
	14.694	27.728	42.702		25.954		22.772
	24.834	9.347	54.887		22.561		29.812
	12.089	10.994	41.647		24.145		28.014
	18.103	12.229	33.848		22.975		112.361
	6.462	11.644	54.006		25.863		126.319
	5.626	10.983	52.623		22.286		54.713
	25.049	9.675	43.989		28.345		121.896
	26.771	9.168	58.401		27.931		56.173
	31.37	9.816	46.696		35.389		26.124
	28.665	16.497	41.564		30.545		37.573
	35.645	11.142	37.972		25.133		26.716
	22.927	12.448	44.553		28.457		22.648
	20.644	13.592	34.077		28.12		21.163
	35.529	11.451	70.141		31.331		19.562
	27.919	10.013	32.135		25.293		26.649
	18.065	10.488	41.862		20.176		27.313
	15.247	8.589	9.742		25.115		25.286
	28.266	12.399	12.851		31.597		25.59
	33.809	12.144	10.135		21.512		24.393
	31.511	10.442	10.356		8.402		24.878
	17.578	9.119	8.894		28.445		26.994
	4.118	11.513	9.915		35.641		22.034
	7.725	11.508	9.814		33.544		27.393
	26.469	10.454	30.531		17.281		24.126
	3.665	11.882	11.026		29.176		28.462
	45.71	10.716	13.619		25.119		22.048
	29.551	13.228	9.857		22.064		25.118
	29.274	10.592	9.526		26.723		22.101
	29.704	11.321	10.39		19.246		21.538
	17.191	12.723	7.304		19.156		26.478
	19.927	11.756	10.821		6.409		26.438
	30.869	12.584	11.169		12.082		24.99
	24.493	12.947	10.164		24.456		23.503
	24.557	10.842	11.264		24.535		33.059
	13.838	13	11.202		28.013		24.072
	27.68	20.35	28.307		26.381		21.025
	25.468	12.65	10.618		26.636		22.913
	26.485	9.212	13.711		23.5		27.474
	22.256	15.201	11.061		35.698		23.32
	17.243	8.714	18.752		21.824		23.178
	23.196	11.771	10.485		35.221		31.012
	20.026	13.377	16.977		23.551		22
	20.504	12.433	12.987		33.972		24.854
	13.562	69.578	9.872		10.296		20.704
	7.731	34.119	13.19		7.259		21.716
	10.865	42.351	12.385		6.459		22.063
	3.045	66.286	12.183		33.467		21.166
	7.13	14.01	14.258		24.239		21.597
	25.781	13.076	19.192		26.515		33
	14.912	13.563	14.205		28.872		22.839
	21.758	11.717	11.148		35.454		25.906
	21.065	11.196	13.87		25.035		18.937
	14.348	14.257	12.88		26.534		19.829
	5.291	14.58	15.025		19.47		19.921
	14.532	14.09	15.642		26.377		18.92
	17.751	14.26	14.527		18.05		20.758
	10.093	13.248	13.975		16.322		25.157
	2.617	14.484	14.887		21.018		19.344
	8.037	13.589	11.285		8.013		21.731
	8.569	12.92	17.85		21.932		19.81
	8.581	9.238	11.698		10.244		22.606
	7.907	12.285	12.727		18.216		15.535
	9.88	12.193	13.703		21.009		23.236
	11.412	11.087	9.717		13.283		26.047
	35.009	12.836	24.952		20.174		25.937
	12.526	14.078	30.077		28.382		23.245
	26.979	12.532	12.788		28.651		24.693
	14.344	14.631	18.638		24.124		34.245
	24.559	14.422	12.076		26.734		21.639
	26.137	11.169	12.69		29.534		28.065
	30.056	14.667	10.658		22.505		21.398
	25.418	15.908	15.92		29.619		52.28
	40.758	12.881	14.19		25.377		46.084
	14.734	12.883	11.565		28.804		68.571
	14.529	12.179	10.441		30.538		32.772
	11.564	12.251	12.714		35.03		31.493
	29.439	10.365	8.158		33.446		36.376
	19.027	13.292	13.821		23.75		32.999
	26.467	11.504	12.042		39.066		26.534
	24.038	12.265	12.386		19.275		27.535
	21.216	32.717	11.968		38.31		29.861
	16.942	13.074	11.459		27.641		29.155
	16.768	12.201	13.058		24.941		26.419
	16.299	10.46	10.171		35.784		29.506
	35.938	13.201	17.743		31.715		31.182
	23.808	12.415	10.146		34.537		30.874
	32.718	15.103	11.523		15.712		29.796
	30.582	11.69	17.136		33.885		24.054
	28.827	12.364	10.503		32.879		26.457
	21.854	11.358	12.878		29.476		40.785
	17.048	14.135	12.556		22.687		28.607
	26.162	43.289			32.453		30.861
	21.382	63.67			27.585		32.5
		69.642			24.718		30.571
		104.938			20.039		43.067
		14.505			22.358		31.694
		15.407			24.816		35.464
		14.639			25.367		29.916
		13.416			20.662		24.597
					23.976		27.949
					23.802		26.384
					22.415		31.143
					22.805		23.887
					20.042		24.517
					34.171		25.552
					24.649		27.328
					24.481		24.628
					23.268		30.479
					24.995		31.737
					21.599		30.28
					26.165		33.56
					20.367		25.316
					8.717		29.558
					12.359		24
					29.392		30.325
					32.458		30.081
					28.874		31.116
					24.813		27.402
					28.946		26.253
					18.708		31.089
					21.48		24.568
					24.232		26.275
					30.365		29.474
					25.899		28.477
					24.765		26.608
					23.261		24.294
					22.269		26.335
					24.598		26.618
					16.503		27.315
					29.822
					19.003
					30.098
					31.193
					20.5
					28.407
					22.22
					14.176
					21.743
					26.417
					35.939
					30.464
					26.529
					22.216
					25.688
					18.306
					43.145
					22.301
					33.706
					27.134
					28.109
					32.684
					27.487
					31.839
					18.693
					40.673
					26.141
					31.083
					21.103
					28.887
					7.584
					27.864
					22.245
					23.763
					23.079
					25.611
					23.796
					29.904
					8.994
					21.662
					11.123
					26.87
					17.348
					28.914
					26.846
					15.323
					16.415
					11.45
					16.478
					20.401
					23.286
					6.877
					5.43
					16.325
					12.7
					17.338
					23.248
					7.28
					27.312
					5.942
					9.63
					13.896
					6.184
					6.497
					5.731
					17.247
					6.571
					26.99
					17.491
					22.43
					15.549
					15.46
					5.903
					12.921
					10.786
					26.051
					23.083
					20.129
					26.497
					18.919
					24.982
					16.831
					28.568
					17.788
Figure 1H	GBP2+ cells (% of GFAP+ cells)
Area #	Asymptomatic_1	Asymptomatic_2	Asymptomatic_3	Asymptomatic_4	Alzheimer's_1	Alzheimer's_2	Alzheimer's_3	Alzheimer's_4
1	66.6667	28.5714	44.9275	36.3636	43.9024	33.3333	75	16.6667
2	66.6667	15.942	13.6364	50	76.9231	66.6667	83.3333	56.25
3	25	23.7113	23.0769	100	72.7273	25	76.9231	9.09091
4	69.5652	21	27.7778	42.8571	87.234	50	88.8889	91.6667
5	100	34.2105	38.8889	0	60.7143	100	45.4545	100
6	33.3333	54.386	48.2759	100	32	55.5556	70	100
7	28.5714	44.9153	86.9565	50	91.6667	55	45.2381	100
8	64.5161	30.6818	32.8358	25	56.6667	52.9412	42.4242	100
9	82.3529	10.5263	17.7419	50	75	66.6667	58.3333	100
10	37.5	7.14286	9.09091	71.4286	88.8889	100	77.4194	17.6471
11	7.69231	19.8113	20	53.3333	15	100	58.9744	35.7143
12	14.2857	32.7103	56.6038	85.7143	45.4545	50	66.6667	48.1482
13	28.5714	37.5	33.3333	100	100	88.8889	51.6129	42.6966
14	66.6667	60	100	0	85.7143	86.6667	45.2381	57.7465
15	72.7273	34.0909	63.1579	50	51.8518	85.7143	100	32.8
16	30	32.9412	29	0	100	100	100	41.8182
17	10	18.1818		100	95.8333	84.6154	80.7692	48.9362
18	8.33333	33.3333		46.6667	81.8182	55.5556	55.5556	88.0952
19	36.3636	40		75	100	55.2632	6.06061	53.125
20	78.5714	50		69.2308	50	70.8333	60.8696	41.3793
21	100	4.41176			72.2222		16.7598
22	90				3.22581		16.3462
23					56.5217
24					71.4286
25					45.946
Figure 1I-J
	Asymptomatic_1		Asymptomatic_2		Asymptomatic_3		Asymptomatic_4		Alzheimer's_1		Alzheimer's_2		Alzheimer's_3		Alzheimer's_4
Area #	GBP2+ cells	VCAM1+ cells	GBP2+ cells	VCAM1+ cells	GBP2+ cells	VCAM1+ cells	GBP2+ cells	VCAM1+ cells	GBP2+ cells	VCAM1+ cells	GBP2+ cells	VCAM1+ cells	GBP2+ cells	VCAM1+ cells	GBP2+ cells	VCAM1+ cells
1	8	0	18	8	4	0	3	46	14	0	21	2	16	0	4	0
2	5	0	11	8	15	0	21	31	6	0	25	0	24	10	9	0
3	10	0	23	13	2	0	9	12	2	2	10	4	23	12	1	1
4	0	0	21	10	1	0	12	12	1	1	8	2	43	11	11	1
5	3	1	26	14	3	0	3	20	0	7	16	0	14	5	24	4
6	16	1	31	11	3	0	2	14	1	2	10	0	13	2	35	14
7	7	0	53	28	0	0	0	14	3	2	14	1	17	8	24	17
8	8	0	27	20	1	0	0	20	1	0	19	0	1	19	31	7
9	3	0	2	6	3	0	6	22	1	1	14	0	3	11	50	17
10	2	2	1	6	1	0	6	11	5	9	14	0	11	12	6	0
11	20	0	21	19	1	0	21	15	11	0	24	0	8	18	5	5
12	14	0	35	11	5	0	0	2	9	0	23	2	17	38	26	24
13	15	0	21	3	8	1	4	30	10	0	18	1	29	32	38	34
14	1	1	27	1	6	0	17	17	10	0	16	1	10	16	41	35
15	0	0	30	11	7	0	1	16	10	0	27	7	36	21	41	27
16	4	0	28	5	2	0	5	24	4	0	19	1	40	20	46	34
17	0	0	2	6	0	0	0	26	8	0	40	0	56	9	23	31
18	0	0	1	7	4	1	1	21	13	1	25	3	48	19	37	23
19	6	0	2	1	7	0	1	14	18	0	21	7	15	6	51	23
20	4	0	4	4	3	0	32	58	0	1	21	3	19	4	24	9
21	24	0	3	5	9	0			1	0	5	8	19	18
22	16	0							0	0	2	0	30	9
23	3	0							0	0	28	0
24	1	0							0	0	30	1
25	0	1							0	2
26	0	0
27	2	1
28	8	0
29	11	1
30	1	0
31	9	0

## Sheet: Figure 2
Source data figure 2
Reactive astrocytes transduce blood-brain barrier inflammation through a TNF-STAT3 signaling axis and secretion of alpha 1-antichymotrypsin
Kim et aI.
Figure 2E
	Monoculture			Coculture
Days	Mean (ΩXcm2)	SEM	N	Mean (ΩXcm2)	SEM	N
1	6834	24.5832	3	6806	59.4082	3
2	6497	39.501	3	6449.67	68.6788	3
3	7055.67	11.0202	3	7514	156.666	3
4	7850	136.181	3	7843.33	118.483	3
5	8179	116.22	3	8432.67	63.3754	3
6	8009.33	252.229	3	8828	118.682	3
7	7492.33	63.63	3	7693.33	19.7005	3
8	7744	150.467	3	7375.33	193.205	3
9	6584.33	402.077	3	6972	145.909	3
10	6497	589.436	3	7256	183.124	3
11	6211	514.327	3	7229.33	148.174	3
12	6254.33	317.939	3	7134.67	86.6667	3
13	5677.33	261.518	3	6818.67	127.143	3
14	4619	213	3	5917.33	360.177	3
Figure 2H
	Control			R-ACM
Days	Mean (ΩXcm2)	SEM	N	Mean (ΩXcm2)	SEM	N
0	2569.67	373.506	3	3062	24.3789	3
1	5744.67	271.692	3	6380.33	115.557	3
2	4804	250.514	3	5376.67	95.6266	3
3	4572	432.67	3	5368	29.4449	3
4	5198.67	368.337	3	5607.33	85.6141	3
5	4856.33	222.774	3	4726.33	84.1236	3
6	5180	228.132	3	4865	110.278	3
7	5466.33	346.041	3	4861	36.0555	3
8	5466.33	438.853	3	4861	61.5061	3
9	6383	650.106	3	5649	243.887	3
10	7469.33	1370.03	3	6626	236.229	3
11	5821.67	1665.87	3	3652	1510.75	3
12	4459.33	1401.24	3	2248.33	823.269	3
13	3704.67	899.916	3	1431.67	432.751	3
14	1566.67	523.875	3	1256.67	466.417	3
Figure 2J
	Control			TNF
Days	Mean (ΩXcm2)	SEM	N	Mean (ΩXcm2)	SEM	N
1	6825.67	9.33333	3	6770	66.9428	3
2	6483.33	67.1127	3	6476	37.0045	3
3	7236.67	96.6718	3	7142.67	74.7804	3
4	7499.67	19.4622	3	6548	280.001	3
5	8588.67	191.187	3	7661.67	346.032	3
6	8368	54.3722	3	5679.33	301.828	3
7	7502.33	40.8425	3	4146.33	523.588	3
8	7383.33	181.742	3	2650.33	531.263	3
9	6442.33	100.286	3	719.667	359.429	3
10	7134.33	88.1974	3	340	33.1512	3
11	7059	96.5729	3	285.667	3.38296	3
12	6708	134.859	3	273	2.88675	3
13	6619	346.93	3	276.667	6.06447	3
14	5545.33	334.412	3	273.667	5.36449	3
	Control			IL-1α
Days	Mean (ΩXcm2)	SEM	N	Mean (ΩXcm2)	SEM	N
1	6746.67	67.6174	3	6745.33	44.7002	3
2	6489	65.3631	3	6503.67	24.7409	3
3	7419.33	78.6688	3	7260	38.1969	3
4	6444.33	98.6312	3	5778.33	80.4163	3
5	8284.33	33.6518	3	6443.33	325.274	3
6	8179.67	199.333	3	3842	669.219	3
7	7152.33	11.865	3	2869.33	108.919	3
8	6965	106.641	3	750	32.1455	3
9	5927	293.725	3	463.333	160.104	3
10	6477	331.245	3	291	4.58258	3
11	6070.67	226.756	3	282.333	3.84419	3
12	6047	193.8	3	282.333	3.38296	3
13	3268	456.212	3	272	3	3
14	1600.67	669.715	3	273.333	3.33333	3
	Control			C1q
Days	Mean (ΩXcm2)	SEM	N	Mean (ΩXcm2)	SEM	N
1	6806.33	82.483	3	6778	43.3859	3
2	6596.67	15.5599	3	6507	81.7333	3
3	7321	96.0156	3	7321.67	16.7962	3
4	7875.33	159.651	3	7775.67	86.9604	3
5	8509	132.198	3	8741	110.21	3
6	8465.67	71.3964	3	8709.33	75.0163	3
7	7471.33	52.8688	3	7675	63.3167	3
8	7420.67	138.413	3	7731.67	102.973	3
9	6268	171.69	3	5987.33	120.892	3
10	6160.67	104.907	3	5857.67	78.4991	3
11	6145.67	129.893	3	5776.67	40.0347	3
12	6012	58.9491	3	5739.67	47.1216	3
13	5324.67	342.954	3	3580	1219.01	3
14	4375	481.43	3	2331	1039.87	3
	Control			INFγ
Days	Mean (ΩXcm2)	SEM	N	Mean (ΩXcm2)	SEM	N
1	4268.5	18.7172	3	531	21.6564	3
2	7784	375.533	3	8026	446.48	3
3	7279.33	625.847	3	7777.67	572	3
4	8336	101.026	3	7290.33	209.24	3
5	8192.67	170.696	3	8591	185.922	3
6	7204	243.65	3	8633.33	340.196	3
7	6948.67	187.8	3	7686.67	446.679	3
8	6768.33	354.205	3	7274	590.841	3
9	5792	352.846	3	6784	383.252	3
10	6008.67	229.81	3	5934.67	701.45	3
11	5001.33	691.55	3	4217.67	2386.49	3
12	1116	228.395	3	2568.67	2844.69	3
13	711.667	86.267	3	1157.67	219.203	3
14	781.5	245.366	3	849	44.5477	3

## Sheet: Figure 3
Source data figure 3
Reactive astrocytes transduce blood-brain barrier inflammation through a TNF-STAT3 signaling axis and secretion of alpha 1-antichymotrypsin
Kim et aI.
Figure 3N
	VCAM-1+ cells (% of total cells)
Culture #	Monoculture	Coculture
TNF	+	+
1	1.78571	39.9538
2	2.27273	35.6557
3	2.22717	41.844
4	1.69205	25.8126
5	2.04546	11.8557
6	2.11268	28.937
7	1.46699	26.6332
8	2.24439	29.9632
9	1.21107	8.28829

## Sheet: Figure 4
Source data figure 4
Reactive astrocytes transduce blood-brain barrier inflammation through a TNF-STAT3 signaling axis and secretion of alpha 1-antichymotrypsin
Kim et aI.
Figure 4E
	pSTAT3Y705 Intensity in DAPI+ area (A.U)
DAPI+ area	Asymptomatic_1	Asymptomatic_2	Asymptomatic_3	Alzheimer's_1	Alzheimer's_2	Alzheimer's_3
1	2.39099	63.3928	2.65353	-1.50026	26.0493	30.0377
2	6.43682	4.27602	13.1874	9.86485	77.5686	50.7919
3	-4.06328	4.59028	22.2461	-0.25543	-17.5259	12.2252
4	8.79808	39.3904	15.3022	1.19417	10.9511	55.6968
5	-0.84905	12.1558	50.4542	-2.96872	47.538	-1.54425
6	1.28872	-5.56262	17.3037	-1.88556	35.6996	15.2108
7	-1.75278	51.4451	-1.89351	11.433	26.6707	2.50545
8	2.91987	44.5373	2.9032	6.12228	47.4248	-1.6212
9	-0.216	-10.9644	18.3658	10.8294	-7.87035	3.01991
10	15.7091	33.3426	5.44147	-17.33	65.3299	2.71651
11	8.16324	6.3315	-10.8461	20.8581	46.5243	20.5532
12	6.8731	-6.76262	20.2019	15.4181	75.0724	8.37774
13	3.65175	-4.6629	11.1047	21.3	20.217	48.556
14	-2.70102	34.2587	21.6708	45.3532	40.4339	4.86448
15	7.22658	5.4574	-4.18003	0.29693	-10.7062	4.20932
16	13.8616	14.4417	16.9147	16.4797	-3.73374	20.7445
17	11.7986	9.57186	13.565	9.66546	0.02896	5.40972
18	4.95792	42.9741	12.8389	9.51727	30.4597	18.3723
19	2.0019	13.9238	5.6204	22.2727	0.16852	-2.17523
20	1.49528	-2.49917	7.99015	87.4159	41.0053	59.331
21	3.12555	10.9371	26.2907	9.82982	10.6404	6.31332
22	7.94332	31.4187	7.66142	-10.5104	-10.3402	4.51931
23	14.2827	8.6675	7.46481	53.4446	20.0405	46.1376
24	1.09462	0.86805	12.1981	-9.58355	10.5614	6.57275
25	3.5271	20.1903	6.94363	-4.19469	3.70214	5.04256
26	0.83374	42.2036	17.0301	-3.76089	-1.02428	15.0437
27	6.01924	50.8352	16.3394	17.8404	-15.0166	-5.40708
28	5.0247	4.72064	7.51058	-9.35183	1.59829	-6.75039
29	5.28112	2.36253	12.7785	36.6609	-17.0862	6.21878
30	11.9553	15.6243	10.7032	11.0261	16.923	5.34376
31	0.47136	24.9682	13.4734	23.0595	0.02896	6.62111
32	1.57274	9.10746	9.81583	-3.52108	7.59914	48.5626
33	-4.31793	22.9023	28.3806	-19.0841	8.7498	2.26361
34	6.14033	26.7525	9.93546	1.64414	-21.5625	18.4822
35	2.38298	43.7318	17.7698	10.0562	15.8276	-3.69222
36	2.03128	38.9143	-1.73851	-7.65434	-9.77145	0.83237
37	6.91584	-0.52167	-0.9635	34.3976	-0.49766	27.6853
38	5.17962	-2.87628	5.36345	32.4415	39.4992	2.00858
39	-1.24082	49.6178	3.25481	1.12951	15.8276	2.15369
40	4.68369	18.2233	19.5767	-16.1957	-11.7331	17.9985
41	3.23684	-8.81462	11.8288	46.1642	-0.12902	60.1137
42	15.596	-1.53894	3.3734	16.9647	-9.84517	9.32531
43	3.74702	-1.2852	9.10116	6.84439	8.30744	10.6642
44	2.9359	4.58562	3.05404	-5.89757	-9.62663	-2.34452
45	2.58954	7.65605	11.4803	0.93551	-12.4783	8.64157
46	1.23975	8.73617	5.1117	1.06753	1.8616	3.14523
47	2.17552	22.8778	13.2904	27.8151	35.7233	23.6796
48	2.70974	-6.77193	6.15614	16.1671	63.2234	52.8849
49	8.66363	44.9062	5.06593	8.41524	-13.1365	-4.65078
50	-1.83558	24.0697	-1.49612	14.6663	20.0405	13.6366
51	10.4898	51.1111	6.65547	22.7496	49.6524	3.11005
52	-4.99995	17.1339	41.202	-0.96137	36.2526	3.07267
53	9.3688	-5.88851	2.71907	0.96514	26.4811	25.3944
54	8.16235	4.26903	22.1036	3.72963	72.0522	13.0013
55	11.5751	13.5164	13.2945	2.66264	-7.01985	59.973
56	7.7234	14.7548	0.58235	-16.9932	10.5614	43.9457
57	9.94487	16.581	6.15718	-13.2749	71.1228	11.337
58	6.69414	56.3045	7.55947	15.1486	48.9889	10.3894
59	-0.17772	37.7527	1.34695	2.09142	-15.7697	32.0472
60	6.74934	2.71171	-2.43653	13.9227	12.3387	60.0368
61	8.43748	48.3142	3.76039	-14.9724	32.9138	58.9001
62	-3.5718	2.7699	8.93784	9.65738	-6.99352	23.1431
63	10.959	16.9744	11.0631	21.3108	-3.66791	8.40852
64	8.31461	9.78602	13.7564	0.68492	-15.2904	-1.7795
65	7.76792	37.9273	28.9371	36.4777	-7.17257	1.20392
66	2.69728	5.76002	18.086	0.87623	24.322	2.71651
67	16.9432	30.2978	12.0347	-6.75979	-2.53041	35.3406
68	24.1863	-0.40993	17.4286	4.37629	18.5054	29.7519
69	-0.91761	15.587	-2.77878	0.77923	-11.1617	2.49886
70	11.5333	0.44439	6.36524	-2.77203	19.0979	54.0545
71	14.8517	-4.9341	-2.82872	26.829	-9.1869	-1.49808
72	1.45611	10.8894	7.93501	5.25468	20.7489	16.2287
73	15.1793	44.8399	13.5546	-15.3442	8.91569	7.37081
74	15.9629	8.4091	36.0817	-2.84747	15.0666	3.72124
75	5.672	77.4343	0.12879	16.8219	27.2631	23.2618
76	3.85565	35.6216	-0.25612	29.3644	-3.49676	37.9964
77	16.0261	15.0551	1.03175	-15.9828	-7.87035	13.2717
78	18.3784	0.0987	-4.69497	3.10183	-0.62931	30.7676
79	14.3157	1.47562	10.2101	43.8739	6.01138	47.36
80	7.32274	12.5515	13.2519	29.3725	19.7772	9.43524
81	11.5048	36.9287	9.872	6.75278	-0.63984	2.22184
82	2.09717	40.2622	9.07203	-2.64539	6.46164	5.8824
83	15.5444	66.3259	1.39896	22.1218	15.3089	11.5041
84	7.51595	14.8642	7.94437	16.8219	17.1441	0.68726
85	12.1788	20.4639	7.30877	19.7588	37.0794	2.22624
86	10.6963	4.77301	12.9855	7.1785	34.2593	27.5644
87	5.47879	2.32412	-5.51263	-9.33836	-5.23724	7.16195
88	2.26545	-13.7287	33.3791	28.707	-22.3524	12.7242
89	18.9803	8.67215	0.00395	4.33857	2.82269	27.4852
90	-0.07711	22.8441	4.51875	15.0489	24.5616	5.39873
91	10.52	9.63355	3.95076	-2.42984	-3.13076	9.91452
92	6.1982	11.0046	0.50016	9.67085	-23.669	24.5744
93	-1.52662	6.41996	3.13206	13.7691	27.0815	103.423
94	10.5984	21.5486	4.74761	16.6871	-3.61788	1.21491
95	20.8332	5.6832	15.684	-16.8962	26.855	53.606
96	4.86888	53.496	13.3496	21.8524	9.92153	47.4501
97	0.82127	67.1499	0.9506	13.02	-5.85602	7.70499
98	2.84775	12.3222	10.363	-3.45911	5.09769	3.6377
99	10.8922	25.4804	-4.66688	11.9719	12.5362	30.0905
100	22.954	19.5921	11.3866	20.0552	-16.8124	41.5427
101	14.5036	-7.99405	10.1643	3.8886	10.5614	52.1814
102	6.92118	21.3775	9.14069	-10.532	8.87882	-0.29768
103	12.3961	12.4596	12.5226	36.1625	-5.48475	5.12171
104	5.16894	47.9487	10.6969	10.9345	-2.04855	11.5414
105	2.09895	4.87078	29.6029	-5.28593	23.9454	11.2402
106	8.36269	8.4382	14.0487	22.305	63.2234	0.54656
107	-3.74453	17.2072	3.46391	-19.5907	-0.62931	7.06522
108	11.4665	-1.62041	4.09432	-1.66731	2.66207	5.53723
109	6.28724	52.8209	12.3895	19.9285	18.4607	8.13371
110	15.6548	10.2376	10.0582	-2.41098	27.9583	27.582
111	8.39118	4.68688	12.1034	-10.2868	28.1163	2.84842
112	11.9233	58.0632	2.69827	30.8033	-6.58539	50.9832
113	-0.46887	10.1108	6.58786	34.1039	-1.66412	50.4841
114	5.98095	-8.26524	5.08674	18.2796	-6.46953	19.5221
115	0.79545	-13.1281	20.7855	-0.5626	23.7269	16.3672
116	5.08613	35.6367	9.9209	10.1289	-1.94586	-7.24066
117	3.01514	2.42073	8.96488	2.57103	-7.67286	2.78027
118	7.59875	22.2481	7.93293	-1.50026	15.8276	11.3897
119	12.0631	4.68223	13.8979	14.1813	-11.2934	18.3459
120	13.3194	2.74197	8.23773	4.78585	61.117	9.82878
121	0.09474	-5.77096	10.9622	17.3607	10.5614	15.5648
122	7.27822	18.8215	10.6668	15.2645	40.7157	4.05762
123	2.92788	3.04692	12.7629	-8.23633	16.0461	11.3084
124	12.4281	7.21026	6.14366	20.3596	7.92827	0.97747
125	12.5358	-4.10073	11.3471	-4.82519	-5.23724	-5.57857
126	6.44751	-1.05125	5.96057	12.1228	20.3539	29.5167
127	5.02292	6.96002	-5.67907	16.706	0.93475	2.4373
128	-2.67164	4.41569	30.0825	33.5273	5.64274	24.1632
129	0.23452	-6.20743	15.786	-3.39714	5.29517	19.4562
130	5.85808	73.3257	27.5099	9.23166	14.095	8.64157
131	5.71295	3.89076	-0.83659	25.1072	16.8729	8.17328
132	0.02083	24.9519	-1.7926	18.258	16.5806	22.6814
133	7.24438	4.74391	8.9524	3.51677	-5.23724	4.19613
134	-1.65484	-6.63226	12.249	3.77544	3.66791	19.6386
135	3.56183	32.0076	17.1019	29.0438	2.84902	-1.28922
136	3.63662	26.5535	14.8736	7.87905	13.8264	3.96308
137	-2.94587	21.4997	5.98762	15.4127	3.84696	54.4811
138	10.6696	9.45663	10.594	5.94445	9.18953	33.507
139	2.17107	33.2868	8.84005	19.6456	-4.50261	38.5109
140	-6.75397	22.4693	19.7941	-7.15317	10.7668	26.1925
141	5.22147	0.55729	6.00946	0.73342	2.43035	1.39299
142	4.20111	3.6347	20.0605	14.2891	5.29517	-0.69342
143	10.6411	3.23082	17.5804	4.56221	0.41866	-0.67363
144	1.42405	2.48474	3.83217	21.0413	0.60298	53.351
145	-0.01389	7.98544	1.61014	10.3606	-10.7878	26.0913
146	9.75344	41.8416	-2.82456	-9.41649	7.55964	4.19613
147	0.24343	-3.6759	-5.94538	36.9519	-7.30686	3.9301
148	-1.56402	1.16602	13.3559	-2.04992	4.6132	6.57275
149	4.62225	34.8092	-5.97347	6.29203	-5.23724	3.66408
150	3.0374	2.76059	6.82192	9.27746	19.5824	35.5517
151	2.07758	11.8008	1.27517	16.7222	1.44294	76.3763
152	11.7915	-2.43283	-0.37367	-4.68508	-7.87035	11.6228
153	7.42869	1.17766	19.0847	19.5109	-8.92359	2.63956
154	2.45955	-8.52945	22.2835	17.3607	18.8714	53.2565
155	3.3704	5.909	27.7866	37.9839	-12.0833	3.05289
156	16.668	22.6287	9.0273	-11.3807	10.8168	23.4399
157	7.077	3.58581	8.54253	15.1109	4.52104	2.96495
158	4.40945	-0.61246	2.17397	13.408	-4.59477	-8.02774
159	-1.6308	-10.7677	1.69544	3.34972	-7.87035	7.53351
160	3.89571	8.33927	5.12523	39.8323	58.0652	15.6461
161	-4.99639	3.72548	3.23089	20.5375	56.201	3.0309
162	7.1046	44.7072	-2.02666	-6.08079	-4.26299	15.8308
163	9.89323	5.08029	21.2703	-0.2231	54.0603	9.01092
164	-0.3273	14.0821	38.4286	16.5228	15.5485	9.1978
165	4.32843	32.5535	-2.94315	40.4305	7.44905	11.647
166	-1.68244	45.785	6.37044	63.1661	-8.34957	29.9476
167	-0.47332	-1.653	-5.7238	29.324	63.2234	12.478
168	-2.73485	36.5388	8.52277	-1.73467	70.4645	24.4337
169	7.41533	1.77824	0.19848	34.4758	38.9989	0.23436
170	-1.13575	18.1244	6.13326	7.84133	74.4273	3.11005
171	7.71628	10.4297	7.16729	27.6589	72.4393	4.8337
172	-0.07265	-10.7223	-3.84611	13.5185	10.3086	-4.57164
173	-0.58907	-5.2146	4.8766	18.7214	16.7939	48.8198
174	-2.51671	23.1618	22.4271	24.0968	11.6146	12.245
175	-1.35923	2.83974	14.1829	21.6853	26.2968	-6.99223
176	0.54259	0.49443	12.5798	49.6939	41.1554	2.80665
177	0.96284	19.286	19.1336	-8.47344	64.54	2.32297
178	1.49083	-11.182	15.8713	27.3517	79.0221	42.0615
179	2.84419	14.7734	-3.39879	-3.62347	69.8062	4.11698
180	2.67235	31.2476	5.40402	-6.82984	72.6473	3.25076
181	2.23518	4.85099	14.1871	14.5909	6.87503	6.41225
182	5.98451	-12.6742	11.6009	10.1747	4.96077	7.33564
183	7.97003	11.1455	-11.6378	15.5636	-0.41076	-6.95045
184	15.1642	26.1298	5.13459	9.27746	9.16057	25.1482
185	2.41414	51.1635	6.09685	23.76	68.4896	5.55702
186	-9.15796	1.38716	14.4409	-1.29279	28.1663	-2.18622
187	-1.49546	-4.58259	12.2615	17.3607	60.5903	0.71364
188	4.44418	11.9428	25.0018	5.47832	-0.92949	4.45336
189	4.11652	8.25663	16.6265	6.58303	59.7135	18.3019
190	13.4102	-8.84488	0.34516	-4.98685	55.3241	8.86142
191	-0.3736	3.93615	19.5736	20.4566	76.389	1.41718
192	0.30219	15.2739	1.33447	40.2634	75.5121	-4.04839
193	-1.88633	4.6089	7.17561	7.99491	28.6192	24.537
194	-7.5464	55.7621	12.842	36.5532	77.9978	-0.55491
195	0.07159	28.4798	-0.43296	19.8881	60.5903	2.69233
196	-0.26764	30.3933	10.7302	36.2218	36.9661	11.3809
197	8.1766	3.37398	3.04156	12.2818	78.0636	34.8152
198	2.50407	9.14121	5.59855	-3.3648	25.5095	4.82491
199	10.1461	22.24	14.4003	-4.19469	71.4519	-1.7795
200	-1.58361	-1.64485	-3.02949	25.3632	65.8565	-4.81128
201	8.98416	9.52996	26.0909	27.9391	71.1228	-1.24965
202	7.67354	-1.82992	3.518	27.6993	79.0221	2.51425
203	-0.0869	13.7759	7.7384	25.6165	53.7495	-3.1316
204	3.88592	11.504	10.5836	9.27746	27.4185	5.92418
205	-1.54354	2.32878	6.695	26.8748	-8.68661	-0.45818
206	-2.48911	3.79881	31.9144	-1.9152	74.3404	-3.4306
207	13.0977	9.70106	14.3129	9.61427	24.2167	18.2492
208	-2.74465	-0.67065	4.10368	32.8052	47.4248	35.5231
209	9.66351	6.09523	8.83069	12.2844	75.8623	0.22997
210	1.23797	0.31868	54.1482	19.9959	76.389	3.45082
211	1.49617	-4.20199	10.0187	9.85407	71.1228	4.63364
212	-0.61489	20.6338	2.86159	12.3976	48.3701	-7.42534
213	10.2886	7.18699	26.6454	10.5465	47.0746	12.8562
214	5.15914	2.44866	15.787	3.91016	33.443	13.8323
215	0.4954	2.65118	10.9445	6.58303	79.5171	13.0826
216	3.86277	1.26262	-2.33146	-0.26621	29.633	-3.89669
217	5.41824	61.2768	19.5622	19.7965	-10.8537	8.63277
218	-2.87998	8.05411	4.32006	2.77041	60.5903	24.3655
219	5.94445	29.6588	6.1343	23.2184	68.4896	-8.24759
220	5.4868	10.0095	9.05747	-19.0141	72.6263	-8.88956
221	3.38375	-1.34922	6.41517	8.08383	73.7559	13.8081
222	2.6492	-3.27202	3.85193	42.939	47.4248	15.2086
223	8.87465	-9.18474	14.547	27.6104	-2.60414	1.11158
224	3.05432	1.73285	7.86531	37.7845	75.4016	-9.08743
225	-0.2071	5.88456	10.259	-13.5228	81.6552	7.75995
226	10.6055	13.2871	-0.76377	7.90869	17.6602	6.37708
227	0.34493	10.5635	10.1279	12.3006	8.63395	4.37421
228	6.80009	5.40851	18.0028	13.9065	68.4896	6.81458
229	-2.20686	0.92741	-4.91239	-3.9495	73.5689	16.7915
230	-1.29424	10.2074	0.3254	31.299	72.6263	15.6131
231	14.3095	-2.80063	4.1921	35.3515	57.9572	-2.32034
232	7.68601	4.77767	0.65308	39.9158	57.9572	2.40872
233	1.33769	4.88475	16.5589	35.1602	42.4114	2.07234
234	30.7403	25.1824	10.5638	-15.646	27.2921	0.90052
235	1.88615	39.4055	15.0411	45.2104	71.1228	-8.5378
236	4.70417	1.00889	-3.84299	4.42749	67.1731	3.96088
237	1.9093	4.79745	17.8728	53.6897	69.8062	3.22877
238	-0.31038	5.74721	-0.70551	49.6939	74.8855	7.75556
239	11.4389	3.39144	12.9502	27.8583	63.2234	44.1919
240	6.0504	19.5094	10.0759	28.5884	81.6552	0.90492
241	8.37871	8.58369	25.9484	26.8182	72.7026	2.87481
242	6.55168	4.46457	-0.0283	16.7868	23.195	1.12037
243	2.84241	32.9283	10.259	12.8691	71.1228	14.4655
244	0.93969	-7.29104	23.0252	40.7646	58.8341	1.75795
245	10.3411	37.449	-2.64251	-8.85336	9.20796	-5.01134
246	6.07444	7.38136	37.1886	-4.16774	8.70241	21.9559
247	0.5969	20.6838	5.06489	47.0399	0.76623	5.42511
248	-5.42554	-13.7077	29.8692	12.3572	63.7501	41.4305
249	12.8688	-3.02876	13.54	36.0682	77.4027	2.15589
250	8.49001	8.16817	18.7591	4.42749	71.1228	-11.7059
251	13.0442	0.28726	-0.74817	23.8489	65.8565	18.4558
252	17.5468	4.83121	18.2462	41.7884	57.9572	-4.76071
253	9.89501	1.14739	7.51786	5.16307	68.4896	1.65022
254	9.73563	37.1429	7.94854	40.6272	75.0724	13.12
255	16.1964	30.6505	12.6984	60.4716	56.9014	-6.31947
256	2.53388	-0.42157	5.46644	9.16699	60.5903	-0.4186
257	2.66881	27.2181	-5.58545	-7.05348	79.0221	23.8203
258	-5.69478	14.7443	-0.4933	-19.5961	75.9387	-1.27603
259	-0.70345	7.14858	23.7399	16.0324	54.7975	-4.45731
260	6.42152	2.95846	9.49751	-12.542	76.389	4.81611
261	-2.63428	4.28882	2.49541	9.27746	71.1228	6.90692
262	1.02039	-12.1551	9.55992	33.751	73.7559	-5.72807
263	12.2936	2.15651	19.0431	7.74164	13.8185	-4.4705
264	2.51042	31.6142	-5.81327	47.8913	27.0235	3.04409
265	7.60734	9.30998	10.6418	-5.45299	76.389	-1.38816
266	-2.0552	4.56001	-0.24675	76.3499	69.0742	11.1897
267	2.23973	-2.57599	16.6952	11.9719	68.4896	31.9505
268	6.78439	0.49909	18.8569	12.3572	65.1983	8.38214
269	1.99167	8.68379	12.2043	-14.0024	51.1875	15.8308
270	7.62075	-7.5762	3.77079	-0.82665	12.7547	7.05862
271	2.52718	4.98485	13.8698	6.17348	61.5778	2.47907
272	2.6973	35.3178	13.0854	8.94066	58.6155	9.38028
273	4.04486	25.3814	19.9741	104.93	63.6	17.5369
274	-0.75457	39.0028	9.06475	37.1756	5.0187	-2.45884
275	12.9699	2.57553	19.4259	55.4196	50.0579	-3.22393
276	11.0944	11.4085	-4.66584	9.71935	64.9797	2.70552
277	-2.1633	9.89311	8.59975	44.8062	74.2825	16.9982
278	-1.04453	30.526	20.0927	8.60385	36.6423	32.4759
279	9.59432	6.16855	14.2016	20.6453	1.76418	14.228
280	0.55863	0.20462	2.78981	24.1965	-6.62225	-5.8336
281	-2.39795	4.44595	34.8188	18.6675	2.26184	-0.86051
282	1.9196	10.2178	-6.06813	9.5011	-7.44115	-7.72654
283	3.78004	16.7719	0.73319	38.3073	55.3241	12.0735
284	7.93837	9.28437	18.2681	13.4862	76.389	3.21778
285	5.88267	-6.74516	3.08629	28.9252	80.3386	4.50612
286	7.90317	10.1492	10.0405	9.68971	-1.1454	40.6479
287	1.31203	33.7873	0.33892	38.4662	23.7269	16.4112
288	12.6037	7.45818	37.7774	27.7235	6.44847	-6.66904
289	4.33985	9.75576	5.0961	43.9682	25.4832	-0.23612
290	4.38426	9.36003	-0.50682	16.9081	12.7547	-1.72233
291	8.90797	12.065	8.31575	34.9608	0	4.30605
292	8.41856	17.5075	1.10456	12.1336	2.16441	-5.71927
293	7.54617	12.4048	10.4296	54.3553	22.3287	2.7319
294	0.7849	16.9511	3.80304	28.1115	21.0938	48.7715
295	10.5354	2.70239	5.43003	130.527	11.0353	12.1328
296	2.67802	-0.34243	5.0316	32.8968	4.91074	-3.02826
297	-1.68478	-1.38414	-7.01999	0.52056	-7.81768	10.7785
298	2.78362	14.032	11.6342	-9.58355	-14.8928	3.3321
299	5.45611	16.0107	8.01407	15.9623	-3.36247	43.5763
300	5.50723	17.0873	10.0249	9.76515	34.5516	-0.13719
301	-0.92469	9.46013	30.0346	22.7954	-4.02075	2.2812
302	-2.43064	10.9348	4.31277	16.671	11.0933	1.65242
303	5.25414	-1.33874	1.26893	4.23888	28.3454	-18.0795
304	-0.81407	24.37	1.07232	6.38364	-2.52251	3.98287
305	6.18101	27.9374	5.06281	38.3234	-16.9072	24.8866
306	8.64567	-1.70305	1.76514	26.6996	18.6898	2.82424
307	11.6266	1.33013	11.5635	49.1847	18.6555	12.9617
308	6.20112	9.38564	22.2014	30.1916	25.7965	-0.03166
309	3.82697	41.5436	10.0998	-17.3112	-4.20507	21.9625
310	-6.21436	20.8875	18.7945	24.0968	19.348	-1.93999
311	9.53482	40.609	3.69901	-2.26009	10.1796	44.8471
312	7.90987	14.2799	7.01125	60.4716	8.25741	15.235
313	3.41382	14.6838	17.2798	17.0132	8.63395	3.47061
314	5.36392	0.40947	17.4785	-0.42249	32.0844	-6.19855
315	2.17939	28.6066	-4.26638	17.3607	66.5148	35.5429
316	-0.16291	34.19	14.2963	20.7881	27.6344	37.3435
317	-2.24124	3.30763	4.87972	0.03826	-5.09769	1.89206
318	-5.98055	2.83392	47.2314	30.2563	79.1274	-5.71927
319	7.96602	2.53828	1.24396	11.1743	-4.68956	14.7667
320	4.99938	14.5476	4.84123	-5.5419	21.8653	12.2582
321	-5.01933	14.238	22.1181	-1.93945	5.90342	4.35662
322	6.93105	4.08164	-1.35049	19.7238	67.1731	-9.20835
323	1.03212	4.98135	12.1502	1.51481	4.97393	4.48633
324	-1.19789	10.3389	34.5442	13.893	0.02896	1.76015
325	-5.58416	22.9395	13.1874	-1.50026	8.23635	-2.0719
326	-3.26448	-0.28772	5.90127	-7.13162	5.29517	14.4061
327	3.75155	17.6879	5.58503	-5.69549	18.1237	3.35189
328	4.07838	8.61977	-8.19134	15.5932	10.4324	-5.57197
329	3.56466	-10.7805	-5.54071	3.8886	13.8765	3.95429
330	0.33739	0.97048	-0.7981	29.8306	12.9364	-3.15578
331	8.17721	9.31696	0.33684	14.6663	16.0382	2.18886
332	4.19068	30.0127	4.26388	24.5091	28.9931	5.01838
333	-2.90915	7.22772	9.64002	-0.75121	7.05145	38.8736
334	2.88502	0.59453	2.85015	5.23582	11.791	17.3016
335	4.79658	43.4909	13.8563	7.4183	16.6675	-3.80655
336	1.80814	16.1667	2.18229	2.39589	-14.4531	2.00199
337	9.09988	2.10879	7.599	15.0786	21.4335	9.72105
338	7.97608	-3.63167	5.20429	48.1796	31.6262	-5.44446
339	3.87474	29.5948	5.22509	51.6905	-3.63895	7.44996
340	2.71657	-3.55718	23.2541	3.6488	0.02896	25.9045
341	-9.29079	-0.49606	-0.27484	33.5273	19.743	6.40566
342	2.49952	-3.73526	12.2688	14.4319	-0.3818	-3.92307
343	-0.46628	9.85237	3.5076	41.6106	6.61172	0.49379
344	-1.73674	11.121	-1.02176	6.27856	-4.184	-3.13379
345	2.73333	5.91831	-4.2955	12.95	1.68519	53.3224
346	9.83065	37.5851	24.2517	1.57947	20.6988	-5.62913
347	8.02469	1.62577	3.61891	8.07575	22.2997	-5.01794
348	5.03961	-11.1203	4.99103	16.4366	7.75712	-2.87876
349	-4.36985	12.0394	6.52544	33.8668	15.3615	-6.56791
350	8.14201	-4.54302	9.50375	16.38	40.3602	0.22117
351	0.05833	-7.49007	1.54772	1.19417	23.9718	-2.61274
352	7.74646	11.4423	8.22837	42.7153	66.5148	-6.06005
353	25.2161	-12.0038	5.33328	1.57947	70.0089	-4.28363
354	1.15531	4.12238	41.1427	44.6257	70.5961	-3.56471
355	1.75702	26.3021	33.5851	-3.29744	10.5614	-15.7446
356	5.58684	-16.06	21.6874	38.6009	41.5741	2.4395
357	3.4113	1.61995	-1.42434	1.08101	72.4393	10.6268
358	0.16895	-1.50286	23.4476	38.9485	41.8216	6.36608
359	-1.77278	1.80501	-1.65945	13.7745	38.2564	-0.77037
360	20.4175	11.0896	-7.26029	5.35707	71.1228	11.5458
361	19.8477	3.25526	-5.50847	-9.33297	11.3145	10.2553
362	-2.31918	2.55341	-3.23338	36.8388	-7.87035	49.0529
363	-0.22493	8.48243	-12.2016	-3.6558	21.3229	3.29912
364	13.5767	24.9333	-3.44768	22.984	38.101	8.04576
365	4.27532	-3.81324	0.53241	51.0411	75.0724	-7.38357
366	6.08882	4.73926	9.99372	19.845	4.12607	1.62824
367	-9.90004	6.23955	0.14647	-8.47344	52.1065	1.76015
368	-0.13693	-2.88909	2.9136	30.1081	67.1731	10.9522
369	-0.6825	8.13326	-8.85503	28.0711	63.2234	-2.50721
370	-3.96843	5.29794	-1.30159	16.4635	72.176	-6.54153
371	26.9777	-4.37192	-3.13664	41.1499	-20.4224	32.7243
372	7.07519	-1.87764	-0.72944	0.5987	71.1228	8.95156
373	4.47226	-6.33313	2.85223	-3.10614	7.92827	-3.62846
374	-7.55773	-7.35273	14.9434	17.6491	-3.00437	6.48261
375	0.97346	-0.14805	1.0744	4.38168	26.5417	-6.09522
376	1.8249	2.01568	13.1624	31.9107	27.4554	-8.74446
377	-1.03112	-1.8113	6.32467	-1.31165	5.80863	-11.9103
378	4.23258	5.54004	-0.77001	21.8524	68.4896	-3.47896
379	5.03877	5.48068	1.08064	11.2498	30.9074	34.7932
380	6.80953	15.8354	21.8289	16.4635	47.6012	-1.83006
381	8.10681	24.3451	-2.45422	5.50795	67.0099	19.8321
382	-0.13442	3.51208	8.09001	22.7496	38.4038	28.3822
383	-2.54796	-0.34523	19.9835	8.24819	18.4607	-3.00628
384	1.14442	3.63901	4.17962	16.5524	63.2234	-8.87417
385	12.3917	4.71549	-4.74802	34.3734	26.1915	15.5428
386	-5.33275	3.36529	2.65561	23.884	9.92943	-3.58669
387	4.3256	8.88141	-7.15418	-5.9811	21.0938	-4.033
388	-5.26152	1.62557	1.90974	21.5452	15.7776	-2.55998
389	3.11296	4.79591	-2.80063	14.2056	52.691	-7.37257
390	0.78658	3.38079	11.0215	3.8886	13.1234	2.44389
391	1.8249	5.93877	8.93368	19.0933	55.3241	-0.99462
392	14.2161	2.15316	2.92088	15.9543	9.68455	5.10412
393	-2.0024	5.52116	-2.74133	29.359	7.73342	14.8876
394	2.90513	3.0654	-2.78086	15.8411	-11.5883	7.90286
395	2.9705	0.66972	22.6632	9.27746	58.6155	-3.14699
396	7.46069	3.29601	-6.46032	2.20458	27.0499	6.60352
397	23.1487	8.0801	-3.41751	-23.6404	50.0579	28.5735
398	2.68221	2.11392	-8.35466	24.0456	51.3745	-6.39642
399	3.57137	3.94326	-6.01508	-11.0305	38.5829	-3.66144
400	6.12067	9.07907	-3.18761	1.19417	28.1426	-6.29969
401	-4.56008	2.29414	3.95284	36.9843	34.5147	-3.5691
402	4.10939	7.05013	-3.11999	45.3289	57.9572	-7.58363
403	18.2227	6.43486	12.8108	52.0758	33.5721	-4.66178
404	0.03067	3.62302	-8.17573	36.6717	42.0928	19.8299
405	11.5536	4.0852	11.2743	-3.06572	-1.28759	-4.7717
406	-3.57036	16.3717	-10.4321	17.6059	17.913	-12.8887
407	8.79568	8.35092	12.0015	37.2995	16.5175	-7.41654
408	11.9073	5.24744	16.8044	18.2203	65.0245	-8.72467
409	6.6612	-0.49832	17.7875	34.3357	7.37796	-6.44699
410	-2.2161	3.20299	13.0012	33.5273	60.327	6.13743
411	3.29314	4.17095	6.57225	34.1578	42.1586	-13.0734
412	5.15525	4.3846	20.5712	3.8886	10.0637	12.6099
413	6.32096	7.33596	22.1504	-11.4723	35.5759	37.8711
414	9.18536	-4.22967	0.5553	18.9478	44.7917	-5.89955
415	8.29872	-0.02403	6.68252	23.1672	38.0852	-5.11248
416	2.31348	3.68164	18.216	39.5251	47.4248	11.902
417	15.7857	17.4501	29.1317	16.6871	51.3745	-1.99275
418	20.229	2.12409	10.3474	-4.19469	38.209	22.2087
419	3.12637	5.8816	3.42854	16.0135	9.68455	-9.50735
420	8.49147	9.11928	1.14514	12.3734	12.5678	-11.3695
421	13.7275	6.33845	23.4362	22.2161	9.24483	5.52184
422	0.84105	2.5073	-13.7589	30.8329	40.4155	-3.424
423	13.1937	1.99328	16.2281	0.22418	-0.13166	-12.6249
424	9.77031	2.63859	25.3274	29.2647	47.4248	-7.09336
425	0.25443	4.8027	-14.1459	10.1639	42.1586	5.79007
426	13.466	0.21336	29.735	50.6989	19.1716	34.8525
427	-1.06715	13.4373	8.04944	28.8525	17.9657	1.55568
428	10.517	-0.43873	32.9131	18.5221	60.5903	37.0071
429	4.30465	2.09793	39.6561	21.917	-1.9564	99.2828
430	-1.10822	5.50808	47.6829	41.3681	9.24483	48.3274
431	4.39516	8.86494	29.3137	-11.4616	2.39086	5.86262
432	-0.99005	0.87126	11.0922	-1.50026	-2.60414	18.6911
433	4.15296	2.13523	16.4164	110.319	6.83554	-1.21447
434	18.4968	0.03604	1.85148	43.944	-1.28759	17.1191
435	7.89814	3.56295	5.98137	29.4857	13.5157	6.14623
436	4.96167	1.19246	16.4185	71.2494	-13.492	9.70346
437	8.70852	2.42155	7.82266	2.02675	55.3241	47.3512
438	-0.26851	5.75031	9.01586	-8.97191	18.8267	38.1899
439	8.85434	3.07219	19.9491	11.759	13.8791	54.4811
440	8.00122	10.1924	11.7986	43.521	63.2234	-1.07377
441	8.26269	3.98928	11.5032	4.60801	-0.3423	3.4882
442	18.7381	2.36487	18.2483	22.7496	-20.367	26.287
443	3.61578	-0.11172	18.1786	6.34862	-1.44031	4.58087
444	-6.73227	-0.25754	15.0224	5.44059	61.6436	-7.28243
445	2.77105	0.63775	-5.03826	-5.09193	64.54	44.0688
446	5.30107	4.80609	15.1462	25.444	50.3844	-2.09169
447	3.62752	8.69441	26.9367	38.1752	71.8758	50.6776
448	2.74339	4.73875	12.428	27.9121	60.5903	31.7196
449	0.54858	6.38787	2.98226	2.11567	19.5403	28.3097
450	11.0182	2.9845	8.21381	0.77923	-12.3835	41.3778
451	-1.38728	1.20893	1.38024	18.417	15.1403	20.7577
452	3.49595	3.18894	6.21544	-0.83473	2.63047	19.1352
453	-2.58232	6.39756	-2.53432	11.0747	16.0145	3.67068
454	12.3372	3.61091	10.5097	25.9883	15.6406	5.02278
455	12.8928	0.95265	5.5507	25.3982	13.492	10.7346
456	9.76109	1.11301	8.73082	32.6894	-7.52804	28.8022
457	6.0729	1.15952	20.0126	38.8111	19.8009	43.9764
458	19.794	0.5583	-5.78206	29.4372	72.4393	51.2052
459	11.6886	0.75984	18.1162	0.57445	-6.62225	8.01718
460	2.20537	15.0666	24.1706	38.6225	-4.71062	18.1283
461	8.4018	0.27053	-0.40904	9.9834	7.01459	5.97694
462	-0.95905	0.6145	19.4384	24.8836	-15.0245	15.3031
463	-3.74048	-0.06085	-3.09815	58.7122	-7.05935	41.391
464	-4.45198	15.2686	51.5506	11.0181	13.5368	10.0772
465	0.2913	1.14886	-3.45288	40.6541	28.8983	6.9443
466	14.206	4.16272	2.54639	22.7496	33.7985	-3.99562
467	6.99474	2.05917	2.78981	25.3551	-8.63921	23.6092
468	5.57343	18.3028	8.38337	27.9714	26.36	11.0556
469	19.6273	-0.08071	15.5051	27.8933	-6.0535	6.54416
470	21.6034	0.69395	3.2621	-9.41111	34.2593	75.3584
471	10.7575	15.4265	19.5445	39.6518	27.7213	34.5074
472	8.08167	0.6145	3.74478	21.0359	11.4171	11.6514
473	1.51483	-1.73807	15.3459	-4.27013	28.5744	27.3225
474	8.87697	15.2323	6.09893	17.447	18.4897	15.2394
475	10.3754	-3.96418	7.00605	6.28395	-0.31334	5.23603
476	9.54823	2.91086	3.13726	12.8153	44.0439	6.71345
477	10.3385	-0.2246	20.489	42.7827	-11.7489	28.1602
478	8.98004	11.8371	11.3211	14.017	5.97714	90.7723
479	13.0487	1.79175	8.9524	18.452	65.8565	15.4856
480	3.31493	-1.94009	2.34457	19.8019	22.4103	-0.53293
481	-2.35018	0.2463	3.67821	21.6853	21.8837	17.4401
482	-2.86558	3.71604	8.88374	-2.29781	20.5013	26.4739
483	15.3449	14.8074	6.01674	27.9041	56.6407	5.7329
484	-5.53639	-2.12128	10.2538	40.3038	40.6893	80.8679
485	1.81485	4.86907	11.1557	45.2831	39.5255	40.8919
486	12.866	3.87882	-15.5263	13.8122	-4.36042	14.615
487	13.4484	-4.26746	21.9392	-1.11496	31.2154	24.6073
488	9.90859	1.0573	-6.64653	-2.84747	34.8307	7.67201
489	5.08989	14.4067	5.00872	80.6799	65.8565	56.8093
490	2.55651	-4.89339	-3.87939	-5.72513	57.5807	16.332
491	15.5863	-0.09718	-2.31898	-4.88716	19.1743	54.4503
492	-6.20766	17.3407	-1.19756	8.59038	20.7173	19.5265
493	6.4936	0.34174	9.4174	-3.52108	27.6765	49.9213
494	7.41543	-0.41499	14.7239	45.3397	52.691	6.52218
495	15.1312	-1.63342	8.82029	12.4946	79.0221	57.2226
496	6.11229	15.444	3.30891	36.8954	25.2831	18.535
497	10.8212	-1.8524	21.5761	9.52265	67.1731	49.3387
498	-2.95441	-11.7704	10.1373	5.96601	23.1424	18.3305
499	20.0882	-8.17806	-6.20025	16.0513	19.3902	34.791
500	9.12335	-3.93173	4.73408	33.9396	52.691	12.2626
501	14.8471	-7.03618	2.85535	23.2669	22.2945	33.6477
502	16.2223	-8.11363	0.31291	22.3832	35.6996	21.9779
503	6.13743	12.2399	5.42795	24.3366	29.0932	23.0266
504	10.998	3.22559	25.6904	-2.45139	23.7269	22.4154
505	-5.6797	20.7468	-13.7454	11.9719	24.3299	19.2231
506	6.39806	7.25902	11.9203	22.2592	47.4248	30.4093
507	-6.11631	18.4359	15.4479	12.8691	24.3983	51.2052
508	8.88954	10.9612	9.05643	10.9157	35.4337	19.4847
509	6.476	14.402	-7.00958	16.0001	52.691	14.0302
510	12.3615	-5.76755	12.3312	-13.0136	72.879	10.6356
511	9.16944	8.6258	2.5287	3.70807	-9.62663	29.9124
512	13.5389	-4.81576	-4.68977	25.3605	-3.65738	12.5484
513	-0.02045	4.4542	4.60405	22.2134	5.12139	18.5922
514	5.99077	10.5145	11.6519	17.835	55.7007	2.01078
515	16.0053	13.4363	10.002	13.726	63.2234	18.0579
516	1.27432	10.8091	3.83113	14.2056	21.4361	20.1091
517	5.42259	7.53007	-8.70315	15.3884	63.2234	10.6532
518	3.35767	8.48908	4.0423	11.6351	38.0352	9.43084
519	-2.53036	6.91865	9.97499	30.4045	33.6748	70.4007
520	11.8302	3.85675	6.3694	8.56883	-15.2694	6.4936
521	2.13917	9.1159	8.66424	4.48946	54.1076	39.3309
522	-8.14017	4.70021	6.70541	0.68762	57.9572	19.0736
523	-7.66249	7.3476	10.5503	25.0776	-19.5719	25.7352
524	12.8652	4.60056	8.41354	11.9207	-0.84786	50.4731
525	3.62668	5.79788	5.12419	28.6019	57.299	58.0889
526	1.40505	10.2554	27.5723	3.66496	-7.6676	33.3905
527	10.0309	15.2204	4.32838	27.1954	18.8398	14.9646
528	13.3328	11.1374	10.7979	41.3762	55.3241	15.3361
529	7.84451	11.3825	18.1224	31.0916	57.9572	11.3634
530	2.56824	5.60867	7.47209	-2.86095	-8.4075	6.67827
531	18.2588	16.6233	5.23966	9.2101	59.2738	2.81764
532	8.04145	-2.00998	17.8259	29.1004	64.9797	3.3343
533	16.4168	10.824	19.2865	2.42014	68.4896	11.3436
534	2.79619	8.81115	7.68118	30.8329	-11.1222	88.6045
535	4.40354	4.44602	0.45855	12.5997	79.0221	9.28354
536	3.40879	3.15482	2.48709	36.2218	63.8817	7.20812
537	6.76344	6.17195	6.85521	16.1105	73.7559	0.21018
538	0.43963	11.4094	3.02907	19.6968	65.8565	10.031
539	-4.86596	6.51473	0.02268	4.22541	78.9036	14.98
540	-3.56869	12.2139	-1.28911	18.4897	36.9503	1.34902
541	5.85501	8.64121	-8.93721	22.8951	38.6698	8.58221
542	8.21576	0.6923	5.14499	16.6198	70.7173	24.4051
543	7.51097	15.2431	14.263	5.54837	-9.02365	51.6296
544	6.70059	7.03564	15.3116	17.7595	47.4248	21.5338
545	9.6203	9.40331	9.98435	-2.82592	71.4519	10.1542
546	8.5803	1.61568	2.18749	-21.2585	65.8565	63.2224
547	7.83278	15.1814	8.56438	16.3827	35.0808	18.3217
548	0.83854	6.18302	20.6201	1.26423	61.5146	6.69147
549	-1.35963	3.51011	19.0764	42.6183	68.4896	8.89
550	19.1563	13.1748	3.70629	2.8243	70.2459	13.7334
551	3.37192	7.98887	4.14009	9.27746	66.4411	48.855
552	6.25057	7.15262	-3.91893	-12.6417	21.0938	12.6275
553	8.57108	11.3363	19.3624	6.51567	19.1848	15.8264
554	-2.02754	13.1623	4.30029	6.10881	68.4896	8.97355
555	4.30465	7.4747	9.76174	5.4837	68.4896	18.3767
556	6.35532	12.0782	8.71002	6.16539	71.9654	44.9592
557	0.45891	8.36342	4.14425	17.711	21.0938	13.5465
558	9.69489	15.2137	-8.20382	-4.19469	65.5643	23.9522
559	18.7188	0.30667	-2.85264	-12.278	34.7754	49.818
560	3.81524	12.2144	18.603	-0.15304	6.459	48.8528
561	7.29895	16.593	5.95641	8.11886	12.4046	62.6024
562	8.66494	14.3616	-6.59867	5.74237	23.1107	28.7296
563	-1.87837	7.32835	16.2364	40.9074	13.1945	12.9947
564	9.2105	9.31762	1.09416	29.0007	9.18426	38.5812
565	-1.37974	8.99073	21.9569	15.5366	-2.38559	9.6463
566	20.9874	9.98392	8.04528	2.49289	22.4314	55.0285
567	3.76076	5.21775	33.3448	-18.7042	0.02896	20.4257
568	10.3511	7.55414	4.87452	15.5959	44.7917	14.6875
569	10.9896	19.6255	11.1567	4.63496	15.7302	44.2952
570	11.3634	12.1152	2.93961	13.241	24.9961	9.28134
571	8.75042	11.8711	9.90321	34.0608	-15.7697	25.744
572	-2.52701	12.9871	-1.55438	53.9269	9.80831	9.71226
573	10.5891	1.85255	17.8103	55.0828	9.24483	1.29846
574	3.74736	3.11727	-0.14481	19.1067	60.5903	36.1606
575	10.0267	14.1584	12.0243	23.0622	6.79867	9.02851
576	0.75641	12.133	6.32259	15.1109	-17.3048	7.33344
577	4.42114	4.93852	10.6304	29.0357	7.92827	24.8338
578	1.83161	7.28598	3.54401	31.0323	5.29517	27.2126
579	5.57846	4.60152	14.5647	-9.09316	32.5636	17.7149
580	17.2221	9.83612	5.78684	4.4679	8.4075	11.3634
581	10.6318	2.70661	10.182	25.6569	4.91864	21.3117
582	1.18046	9.85923	-8.13828	-12.278	-6.48513	11.315
583	2.37717	13.092	16.2541	-1.50026	8.45273	12.2955
584	-1.33532	9.45146	36.8734	-12.8169	12.9803	67.3073
585	8.84428	8.78516	7.69055	31.1024	22.8361	4.76555
586	5.82484	8.18674	-3.29476	6.17887	17.336	16.3936
587	0.94832	6.22683	0.58755	22.596	41.7412	60.8062
588	4.50243	-1.7163	7.53971	11.9719	21.5137	1.11598
589	-0.297	11.1942	20.4485	12.4299	24.1259	10.9984
590	1.52908	3.68824	9.05123	12.3356	20.2536	5.03817
591	4.25437	12.4074	41.8906	26.5541	24.1259	48.4483
592	-1.41578	2.67194	14.9392	22.0302	43.8701	22.3209
593	6.41566	9.96755	-6.1628	24.0268	-3.1969	42.62
594	2.39225	5.2866	56.4847	20.0552	15.0677	44.669
595	2.47857	9.84142	14.6084	-16.0502	34.4472	7.65003
596	6.82127	12.4002	16.458	14.1274	21.1609	29.6244
597	1.20392	-5.52298	21.0082	41.949	8.02576	10.8423
598	9.77031	6.8007	-1.45035	25.6463	1.32181	10.1432
599	11.4623	7.54788	20.5078	41.6953	-5.56004	8.79766
600	4.16218	13.2755	27.1343	8.84706	53.7763	8.77128
601	7.29057	12.9606	12.5434	-0.34702	8.41121	19.9157
602	5.21811	1.29409	21.5918	-3.10552	29.8573	31.9087
603	1.63718	8.7606	18.3086	-2.18694	29.4096	24.227
604	7.96518	15.0168	3.94556	6.17407	-2.55349	33.9665
605	16.8249	14.376	23.4902	3.6197	61.435	56.8731
606	3.38868	2.6031	13.1572	-5.86402	66.9529	25.2383
607	21.217	9.94204	21.0997	55.7498	13.3391	3.75422
608	19.7521	10.0273	26.6069	-19.6565	4.93026	49.4376
609	1.32208	14.6548	18.5427	-18.2773	14.3027	-1.23426
610	15.3575	12.109	-5.79974	10.4304	47.4519	6.58374
611	-1.81468	12.8162	3.40045	36.0321	18.1573	9.12525
612	20.9313	-5.79691	6.94363	10.858	40.4692	4.89526
613	4.49069	5.43873	21.004	9.3629	38.3166	17.4225
614	4.80244	5.03577	22.4916	20.9569	25.4454	8.43491
615	15.8167	3.38494	33.5133	55.736	-2.55942	35.0812
616	8.94569	-0.72889	5.66097	19.6521	53.7763	9.18021
617	11.6793	8.73172	9.70556	29.4944	15.3939	0.02111
618	4.69936	11.9828	3.13414	2.80595	28.6802	16.5101
619	-3.32566	4.77724	2.11779	8.93533	-2.3578	14.3314
620	4.94994	11.7753	0.10798	37.4748	-4.60826	16.6354
621	1.95815	4.78109	13.4037	15.1695	20.5679	6.28034
622	14.5966	-4.47731	7.56884	31.304	8.8026	24.4534
623	-8.49717	13.4151	-1.26622	22.4106	-3.77212	41.8725
624	0.3332	-6.11273	6.63051	9.25532	6.33569	2.2834
625	2.79619	6.00297	-0.41632	21.5086	-5.52446	12.9595
626	2.43164	6.93213	5.81077	10.9463	9.30073	5.52184
627	5.34214	11.1268	-10.276	27.7897	8.69289	13.6147
628	3.43812	7.55077	2.77733	42.6745	1.93261	13.7312
629	4.40102	11.6593	6.38604	-6.89845	5.88797	15.1075
630	5.80054	7.88199	9.1615	41.3422	-10.6303	47.2149
631	0.36505	4.01417	10.3048	33.406	33.2582	41.9648
632	1.98748	15.1463	12.249	9.96425	-6.3517	28.4702
633	0.24102	5.9216	13.9644	17.1226	51.7007	31.9636
634	-0.23582	7.13	7.32853	-6.48744	14.365	32.5902
635	7.77076	6.20324	7.99535	3.21144	15.5392	26.0716
636	7.65511	8.80586	13.617	12.7283	10.1102	18.4624
637	1.69836	4.99533	15.8401	23.2657	6.35941	12.6231
638	0.46157	5.8075	5.59439	7.92848	-7.65335	15.3031
639	-4.08331	11.5447	-1.81133	26.4546	56.9133	4.2423
640	-5.8105	10.2328	6.21752	13.873	10.7388	2.78906
641	-3.58583	4.5269	12.9887	27.8559	9.95007	30.6467
642	-3.43016	8.23055	-0.75545	-9.01698	-5.30208	34.16
643	2.38232	11.1533	16.1584	-5.36749	-7.60888	1.59746
644	2.48939	9.67051	6.40477	4.06658	43.9353	15.8572
645	5.97507	5.91246	-6.90139	18.0439	28.0101	8.81745
646	2.63765	0.42607	7.67286	-4.0241	36.8933	58.1328
647	-5.22324	4.61693	2.68786	17.7432	20.384	33.7906
648	1.60809	2.74031	4.18066	-7.83359	52.5725	9.61992
649	1.02165	10.2636	-2.54784	2.52734	2.58492	3.72124
650	0.90799	6.23839	-3.68902	12.3697	-0.7211	9.5012
651	2.70025	10.3936	10.1154	-11.5962	-9.97201	40.8391
652	0.95247	0.81121	1.00574	5.87064	16.8319	3.12324
653	18.4648	-0.97249	4.24307	18.0825	5.44321	3.21778
654	13.4422	9.37876	18.3544	3.27765	-9.16849	83.2203
655	-1.41387	1.05048	15.3626	12.2979	23.7019	40.0257
656	2.90286	-2.30846	-7.79083	5.73271	-2.60686	22.112
657	6.65293	7.46411	14.1767	15.8012	13.3391	54.2392
658	1.70446	-1.56032	11.8756	27.238	12.6898	4.44236
659	5.88364	8.22429	6.42765	32.755	12.2658	32.7155
660	-1.06876	6.32986	26.1013	-3.31792	11.1687	15.8857
661	1.47795	7.88825	10.5461	-18.3931	10.4423	9.85516
662	3.76769	8.65902	2.01064	10.356	50.8112	1.59746
663	-9.2204	9.47023	5.93664	38.272	-4.69425	1.39739
664	2.0718	9.39706	-2.61026	12.1242	25.3979	19.3506
665	2.48527	3.29347	-7.11881	27.9745	59.7063	39.188
666	-8.51124	8.75627	11.3762	2.70664	5.50548	7.65882
667	0.63866	1.79381	13.3247	34.8928	63.042	3.25955
668	10.6287	13.1305	15.2533	0.3095	62.8196	3.83117
669	6.58209	1.13377	3.9414	22.2396	67.1189	22.0548
670	-4.11461	9.91652	14.8684	11.1532	17.416	7.83251
671	-3.69867	8.54637	8.00159	-9.14663	25.1222	5.85602
672	-3.34121	11.8437	8.31367	30.402	47.9885	51.4537
673	1.8766	9.05572	0.76023	5.16998	62.6714	-2.80401
674	15.0632	-0.27875	5.81389	-7.1412	55.2588	15.5252
675	15.0484	-2.16211	19.7484	3.12041	65.6364	18.7592
676	3.35669	-0.28019	10.827	9.30773	65.4674	14.039
677	8.8743	11.746	0.14127	11.4704	58.2238	9.22198
678	-2.54968	-1.37978	7.8778	9.96149	58.2238	39.6146
679	8.08443	4.02236	9.3269	2.80595	13.8698	14.4589
680	-0.1191	3.86397	10.6824	-16.9642	62.6714	55.732
681	-2.86102	10.1736	7.25363	9.03188	62.6714	10.5873
682	12.1895	5.09065	4.44905	12.2262	30.056	6.17261
683	9.14446	2.40523	-9.83185	7.92848	65.6364	16.398
684	10.744	-2.06486	13.0043	20.681	65.6364	-3.11621
685	6.33912	1.06204	10.6969	-2.00212	26.0739	3.86415
686	6.11426	5.82676	-1.06025	-1.72627	8.80556	34.3095
687	1.89801	-0.67497	-1.98193	17.3791	23.0941	11.1501
688	-0.33737	12.7599	4.66127	-3.10552	60.6937	21.0215
689	3.58319	4.30496	8.59559	19.2907	30.5185	2.46808
690	0.45086	-1.75193	15.4479	3.66936	8.83225	-3.81094
691	3.37069	9.63248	21.8393	16.055	59.7063	21.5932
692	1.69045	0.67063	24.0073	42.6552	68.9869	29.9586
693	8.28046	0.66582	6.65859	14.0744	53.7763	-0.75718
694	5.71562	8.70283	4.22747	17.4922	62.6714	20.3686
695	4.32448	9.68591	19.9304	-9.78936	9.65357	17.5852
696	7.06228	9.65655	19.5393	24.1954	11.8892	13.8697
697	9.07033	0.76114	-13.5238	11.0456	36.757	3.98507
698	3.40446	2.25117	29.2003	-0.34702	23.2779	1.32704
699	3.45553	9.36528	7.81122	15.244	-11.2707	4.67981
700	-2.40966	6.16713	10.0759	-3.10552	50.8112	9.6419
701	12.3468	9.88715	21.5325	29.9965	27.0198	46.3553
702	-0.51527	5.01266	43.0901	45.4303	31.1797	-2.38629
703	14.3128	-3.13412	30.1126	0.60742	65.6364	8.91419
704	2.19288	-0.37118	23.5058	35.6459	3.37065	46.5245
705	2.12534	-2.46733	13.1166	7.92848	23.521	9.4902
706	-1.03911	2.59828	16.2645	-3.51929	13.7483	33.6939
707	6.13485	4.71899	25.4449	50.1666	20.3722	5.81205
708	0.95164	5.65922	18.6415	30.6861	-6.61559	11.6514
709	4.67206	-0.17669	11.1515	-12.6058	-11.4545	51.9198
710	2.47786	-0.1088	9.73781	-2.73864	53.7763	1.18193
711	1.77941	-1.08418	14.16	3.82935	50.8112	41.0458
712	2.61294	0.73707	4.99311	53.3637	-2.55942	12.5154
713	-7.28236	8.95703	34.5515	15.4399	21.8903	10.473
714	3.34269	9.56748	15.8026	-2.55382	0.02609	16.2573
715	2.48692	2.24106	2.67122	46.5475	34.0795	32.1175
716	0.43192	-3.8553	32.0018	30.4461	51.5347	13.4388
717	8.46083	0.1295	10.0613	-3.7179	29.6409	12.3747
718	-1.63708	3.07972	18.5656	12.3421	12.1976	-0.81434
719	-0.13804	2.14959	25.2774	29.9965	3.07415	2.62197
720	-0.09274	-0.26527	8.33344	18.4742	-17.0021	14.8964
721	-1.58602	-0.76162	25.8922	10.687	44.9998	7.32464
722	-0.33407	6.49547	23.6182	18.2728	5.90576	13.1134
723	5.38534	-13.8248	11.9234	-1.64627	66.3777	2.51425
724	4.79066	-5.61926	6.38396	14.102	24.7901	11.3831
725	4.01479	-3.93185	32.8787	-12.9644	65.6364	14.1753
726	10.9977	-3.87985	16.0408	42.8152	19.9096	-2.93593
727	0.02998	-3.75564	22.7839	24.4795	63.2851	7.72258
728	3.27597	1.45826	5.19077	19.1666	11.9693	4.25549
729	4.21905	1.23535	15.7256	-0.43253	-20.9426	18.2822
730	7.42139	-2.11685	31.1935	-6.03504	5.87018	3.75202
731	-0.50951	4.67614	8.03176	2.08322	5.49955	9.67928
732	-0.93369	2.25647	-7.9968	12.9269	33.8749	-3.61527
733	-2.04479	-1.16458	-12.6	9.69943	21.914	0.72684
734	4.06503	-2.76101	24.1935	32.8736	56.9192	34.6898
735	-3.67808	-3.09175	3.15391	21.7789	-0.7804	1.17534
736	-0.48974	-0.67737	1.71625	19.79	-15.7775	30.7544
737	-1.14372	-0.23157	5.4758	-15.4829	29.9967	13.0518
738	-1.08194	2.35949	-1.61263	21.4865	65.6364	6.07807
739	-1.48882	-1.79189	16.3082	25.9498	65.6364	10.6884
740	8.37765	0	6.13638	24.4795	56.7413	37.9415
741	5.16295	7.81507	-2.48335	19.881	59.7063	-7.81008
742	8.52096	-2.01383	-1.6272	4.21278	22.8925	65.3902
743	5.33839	-2.23143	-0.69615	9.48427	65.6364	6.21438
744	-0.13722	-4.14994	8.04424	20.1707	-1.57206	-1.84325
745	-1.86358	-3.75564	16.5703	29.9965	-1.89822	-10.6924
746	-3.26873	-1.37063	3.34428	-11.8058	-7.97061	5.35036
747	5.23543	-4.06039	-6.01924	-2.14004	64.1539	2.80006
748	0.71526	-5.61734	-0.01581	38.032	-1.70549	-8.46085
749	3.2908	-2.35516	6.93739	21.1858	59.2497	5.82304
750	3.98019	-4.1562	7.55947	38.0927	65.6364	18.9703
751	8.48637	2.18859	-3.53298	3.09283	22.4774	22.6441
752	8.2055	2.76005	16.0096	-2.71105	55.754	-4.04179
753	-1.72027	2.87703	2.81686	-21.0358	15.6726	-2.41267
754	8.93031	2.47889	-7.85845	28.6779	62.6714	0.82577
755	5.90259	-5.94905	0.6458	22.2423	60.8924	-6.11721
756	2.48198	-6.08096	-6.50193	11.658	2.16092	-4.41114
757	2.14428	1.9652	1.0848	42.1008	7.26078	36.4311
758	2.35514	2.65606	6.13742	16.1102	61.9301	10.4708
759	4.81372		2.69098	13.4813	-7.00697	-0.97483
760	13.7281		22.424	44.8924	66.8728	13.5817
761	2.87651		-2.16918	20.1486	61.1889	28.9077
762	7.68413		-1.2527	-9.61282	63.6587	1.42817
763	11.4301		4.18378	11.2111	-0.75371	20.4565
764	14.3186		5.69946	26.1235	29.3325	-3.97583
765	8.3727		4.76529	8.89947	47.8462	19.2275
766	0.992		8.68817	26.5842	60.6937	-3.91647
767	6.12744		-1.24022	41.6677	61.1889	-3.26131
768	0.97635		2.09699	38.5202	5.94134	-8.34872
769	4.96939		-3.18761	32.5922	59.7063	0.84336
770	-1.82158		-8.83319	32.4377	52.2938	40.6479
771	9.94175		2.48189	18.1708	0.40562	-4.21547
772	3.0017		4.22435	32.6805	-25.4021	-7.46931
773	2.86827		-2.11197	8.33949	50.8112	-7.01421
774	-2.3133		10.2767	43.5931	59.7063	31.7922
775	0.65101		0.52721	33.9439	7.25485	-3.38663
776	-5.37397		-0.41736	23.3761	5.01921	-3.96484
777	8.71534		0.73215	39.8222	-4.95517	26.0474
778	6.35889		-4.55245	31.3068	6.33569	-2.62373
779	13.2149		-9.23265	28.6172	10.6706	-8.54439
780	3.12195		2.65874	18.568	44.9197	-10.9496
781	-1.29444		-0.08655	6.35337	7.32305	-7.56604
782	-1.85947		11.7632	16.204	-2.55942	-3.22833
783	6.73447		-2.4459	3.74659	22.249	16.8069
784	14.4051		4.60405	20.3004	59.7063	-10.5802
785	-2.33801		-3.57459	23.9057	31.9062	-11.2442
786	11.6805		17.9872	15.0564	7.44758	31.9373
787	-1.35786		-3.01389	32.2943	1.34257	23.0881
788	7.11747		-3.80241	17.9777	3.37065	0.70045
789	11.958		3.05404	34.377	24.0014	-9.00609
790	6.76494		12.4977	16.7088	-8.48949
791	6.60433		-0.88132	14.7006	71.3204
792	4.96775		13.5931	-7.58256	18.012
793	2.23077		-2.62794	11.4759	-8.87791
794	11.8295		10.467	4.76724	-15.6916
795	10.9548		22.3855	18.9266	62.6714
796	10.4541		-0.32685	32.755	59.7063
797	5.5896		-6.81609	23.7402	64.1539
798	16.6553		-9.98789	16.0798	6.35348
799	12.5189		-6.88891	40.6305	21.1609
800	-0.04497		35.5731	32.755	62.6714
801	13.948		-0.41736	29.9965	11.2695
802	8.773		-2.26489	11.0814	41.6878
803	3.7611		14.0955	-3.08345	38.785
804	13.7396		-3.11375	2.67354	39.6242
805	0.40062		10.1217	21.1279	-0.2378
806	4.48509		0.27963	13.4813	60.6937
807	7.75497		-4.34648	19.197	62.6714
808	-3.97542		7.27964	16.9984	66.9855
809	1.91284		4.1016	31.2433	33.9491
810	7.07793		1.43953	20.4824	66.2947
811	1.9639		-5.58961	34.1342	57.4826
812	14.6604		5.45396	23.1002	35.3248
813	10.8931		13.5629	26.5014	68.2397
814	12.2018		8.76723	26.118	53.7763
815	3.83688		-2.63731	-3.10552	62.6714
816	5.36639		10.2631	20.1569	69.7638
817	7.44198		-6.57683	14.0358	24.6655
818	7.69814		1.71417	43.0993	9.82554
819	14.0699		-8.15597	21.6879	61.1889
820	15.9346		-5.03722	3.82935	56.7413
821	7.92793		4.99727	29.1689	59.7063
822	15.4297		-15.3245	19.288	64.7469
823	7.69567		8.14827	43.3393	10.5223
824	8.60168		7.11527	14.3641	68.6014
825	4.13916		1.07336	39.6512	62.6714
826	11.0034			20.441	-6.0552
827	4.62099			-10.9535	69.9772
828	8.78535			18.9928	66.7572
829	6.69658			38.7078	56.7413
830	5.8787			24.4519	17.6562
831	14.3664			9.59185	69.5888
832	16.2097			35.5576	59.7063
833	3.01158			-5.17439	62.6714
834	12.271			-5.13853	65.6364
835	12.5758			24.9401	30.8121
836	-0.3909			12.0855	13.4162
837	2.52728			11.7297	68.6014
838	-4.96462			42.7683	59.7063
839	7.84722			7.92848	3.72053
840	13.8953			22.8906	43.2385
841	15.3918			3.71625	-1.46236
842	4.67453			28.2917	53.7763
843	12.1788			10.3891	50.1263
844	3.97607			-4.18409	62.6714
845	7.66437			-15.7946	62.6714
846	10.2498			9.72702	12.3844
847	8.04407			24.096	44.6143
848	2.26371			47.5102	40.6678
849	6.66034			26.3442	39.8198
850	4.33848			17.1226	3.05636
851	4.72477			14.9461	53.9216
852	6.66528			45.9958	57.5893
853	2.97699			32.8543	7.81821
854	9.9574			32.8101	41.9161
855	11.6006			19.1638	60.4476
856	1.98202			43.789	59.7063
857	6.2584			25.6325	11.6253
858	7.67343			-3.51653	41.9665
859	2.30489			28.0462	62.6714
860	9.48545			28.1124	60.4476
861	7.9337			7.32712	56.7413
862	2.25548			36.9644	4.73753
863	10.8683			13.382	9.30073
864	15.4281			13.7213	53.7763
865	9.36602			17.7322	16.482
866	10.7003			15.633	53.7763
867	6.25593			12.1462
868	10.2045			32.755
869	1.30581			2.41148
870	15.0624			1.72186
871	2.98029			1.30808
872	4.0535			12.0193
873	3.4613			28.2255
874	7.14629			28.1759
875	13.7931			34.5535
876				0.82534
877				15.1006
878				37.7313
879				12.7917
880				38.272
881				11.5476
882				25.4174
883				45.9102
Figure 4F
	pSTAT3Y705 Intensity in DAPI+ area (A.U)
Area	Alzheimer's_1		Alzheimer's_2		Alzheimer's_3
	GFAP-	GFAP+	GFAP-	GFAP+	GFAP-	GFAP+
1	42.5972	32.275	26.6491	58.5248	45.7127	74.0196
2	56.0278	86.2111	51.5543	19.9868	67.5756	40.0544
3	70.3194	51.4667	24.9895	55.7771	31.4995	64.8966
4	62.6389	76.125	55.4742	58.8699	48.5854	32.753
5	52.475	27.7444	56.0116	75.0764	40.9249	50.9728
6	49.0278	89.5556	19.3783	35.7613	36.4788	45.9608
7	79.6333	100.906	34.784	45.8614	40.7399	66.5528
8	54.9333	69.8194	28.638	41.1143	57.6039	36.0196
9	21.2139	28.8139	15.3741	23.8962	21.7301	66.5049
10	39.725	63.4083	27.824	56.2698	45.0294	72.4091
11	54.0417	57.3278	44.3572	28.5274	49.6061	59.2688
12	40.2222	45.4111	46.6491	54.323	54.222	53.1121
13	35.1889	82.8944	36.4831	80.5822	41.2971	66.2851
14	29.3972	88.7639	26.4805	40.9931	33.9608	40.7138
15	38.8889	34.275	21.5253	34.6602	35.0794	43.1121
16	74.0833	38.475	35.2363	47.391	49.6866	69.7062
17	65.3833	54.6139	42.7938	37.9806	37.1534	47.0555
18	39.5528	39.6333	56.6277	45.0496	34.0196	37.1687
19	55.6667	46.675	46.5755	61.3322	37.6801	56.9706
20	29.8389	40.1639	48.9351	50.4598	31.3493	49.0881
21	47.9189	50.2713	51.6493	39.129
22	59.7893	36.4173	50.952	56.9003
23	33.9515	27.2972	14.2418	47.0472
24	40.1686	64.2413	45.2522	51.7964
25	34.323	47.2655	44.251	37.3196
Figure 4G
	Alzheimer's_1		Alzheimer's_2		Alzheimer's_3		Alzheimer's_4
Area	pSTAT3Y705 in GFAP+/DAPI+	C3 in GFAP+	pSTAT3Y705 in GFAP+/DAPI+	C3 in GFAP+	pSTAT3Y705 in GFAP+/DAPI+	C3 in GFAP+	pSTAT3Y705 in GFAP+/DAPI+	C3 in GFAP+
1	17.767	15.929	14.227	29.21	13.559	18.68	13.375	12.923
2	12.933	12.323	15.058	22.067	12.567	10.96	14.181	3.493
3	17.166	19.958	24.767	28.452	12.123	13.793	16.407	12.377
4	10.556	15.55	27.012	44.473	19.621	28.742	12.88	9.505
5	17.32	15.067	23.29	15.522	20.347	1.59	15.794	16.432
6	10.797	18.429	11.402	13.365	5.433	2.657	21.585	12.784
7	20.623	19.84	16.962	15.484	20.913	17.701	16.117	18.453
8	14.881	21.139	16.783	15.616	12.275	12.652	13.813	12.729
9	14.834	18.583	23.251	7.117	24.002	14.26	9.313	12.804
10	0	9.611	14.216	20.341	11.939	17.637	11.397	8.944
11	20.661	25.653	4.083	2.977	18.469	20.87	15.669	8.343
12	21.09	26.78	11.792	17.738	0		15.23	13.538
13	20.667	29.771	11.438	9.826	6.64	2.485	13.703	6.942
14	10.802	13.353	11.45	15.41	14.775	3.785	13.221	10.72
15	14.88	19.938	18.981	26.204	15.399	1.927	11.152	13.716
16	12.097	13.023	9.252	12	10.727	13.985	5.609	6.395
17	11.547	16.133	16.85	18.205	14.097	19.471	12.145	13.683
18	10.515	12.733	14.147	21.353			11.357	10.86
19	14.015	18.294	8.399	22.533	6.255	7.429	26.263	22.976
20	12.623	17.286	11.524	21.341	18.424	23.324	12.76	14.712

## Sheet: Figure 5
Source data figure 5
Reactive astrocytes transduce blood-brain barrier inflammation through a TNF-STAT3 signaling axis and secretion of alpha 1-antichymotrypsin
Kim et aI.
	Figure 5B
		GFAP intensity (A.U)
	Animal #	Wild type	Stat3cKO
	1	240	80
	2	210	90
	3	220	130
	4	230	110
	5	160
		210
	Figure 5C
		VCAM-1 intensity in Glut-1+ area(A.U)
	Animal #	Wild type	Stat3cKO
	1	39.805	3.211
	2	51.261	1.157
	3	50.336	1.978
	4	13.372	14.157
	5	5.26
	6	20.875
	Figure 5D
		STAT3 mRNA expression (CPM)
		Monoculture		Coculture
	Sample #	TNF-	TNF+	TNF-	TNF+
	1	173.411	208.911	185.783	243.519
	2	168.716	213.935	196.092	240.359
	3	182.089	224.935	177.827	228.396
	Figure 5F
		all units are TEER (ΩXcm2)
		Control				STAT3Y705F
	Day	#1	#2	#3	#4	#1	#2	#3	#4
	1	2213	2275	2112	2221	2265	2293	2212	2124
	2	6931	7070	7042	7064	7077	7075	6917	6940
	3	8403	8375	7954	8131	7163	7452	7300	7598
	4	7739	7885	7246	7483	6410	6512	6038	6645
	5	6869	7260	6728	7188	6540	6713	6239	6748
	6	4014	4727	4053	6333	4244	4974	4056	4578
	7	3418	3929	3888	4426	4636	4998	4470	4915
	8	1683	384	3130	3111	5461	6323	5854	6127
	9	260	244	250	250	5597	2737	1089	6454
	10	238	210	270	260	488	1154	459	815
	11	200	200	200	200	200	200	200	200
	12	200	200	200	200	200	200	200	200
	Figure 5H
	Sample #	Control	pSTAT3Y705F
	1	81.7784	73.879
	2	104.194	15.1016
	3	114.028	68.506

## Sheet: Figure 6
Source data figure 6
Reactive astrocytes transduce blood-brain barrier inflammation through a TNF-STAT3 signaling axis and secretion of alpha 1-antichymotrypsin
Kim et aI.
Figure 6B
	JAK3 expression (CPM)						DSP expression (CPM)						SOD2 expression (CPM)						CCL2 expression (CPM)						CXCL6 expression (CPM)						CXCL8 expression (CPM)						CXCL10 expression (CPM)						C3 expression (CPM)						SERPINA3 expression (CPM)
	Monoculture		Coculture				Monoculture		Coculture				Monoculture		Coculture				Monoculture		Coculture				Monoculture		Coculture				Monoculture		Coculture				Monoculture		Coculture				Monoculture		Coculture				Monoculture
Sample #	TNF-	TNF+	TNF-	TNF+		Sample #	TNF-	TNF+	TNF-	TNF+		Sample #	TNF-	TNF+	TNF-	TNF+		Sample #	TNF-	TNF+	TNF-	TNF+		Sample #	TNF-	TNF+	TNF-	TNF+		Sample #	TNF-	TNF+	TNF-	TNF+		Sample #	TNF-	TNF+	TNF-	TNF+		Sample #	TNF-	TNF+	TNF-	TNF+		Sample #	TNF-
1	0.669171	1.97081	3.09837	8.90682		1	27.8939	80.0498	130.496	295.147		1	95.8323	748.909	198.356	1819.71		1	189.622	578.579	199.48	601.053		1	0.211317	3.33299	1.36693	44.1848		1	0.281756	6.95581	2.58197	97.1367		1	0.281756	26.635	0.39489	31.9947		1	0.633951	150.68	21.9923	617.714		1	21.2374
2	0.590207	2.39654	3.99861	7.6807		2	23.6393	74.053	124.948	252.036		2	106.517	825.247	154.186	1835.66		2	207.069	735.417	118.263	591.757		2	0.217445	3.55486	0.895688	36.2621		2	0.372762	7.26949	0.959666	104.018		2	0.372762	30.8754	0.2879	37.861		2	0.279572	163.044	8.54102	515.863		2	18.576
3	0.739745	2.45191	3.92819	9.67488		3	29.5898	63.3064	118.73	293.103		3	91.9974	1060.2	146.783	1639.29		3	201.715	645.383	97.1244	728.392		3	0.201749	3.16089	0.785637	30.965		3	0.168124	6.64673	1.04752	95.9134		3	0.201749	51.6968	0.163674	43.8469		3	0.806995	228.618	8.57654	624.771		3	17.0141
Figure 6D
all units are TEER (ΩXcm2)
	sgRNAs_Non-Targeting			sgRNAs_1 (CCL2, CXCL6, CXCL8, CXCL10)			sgRNAs_2 (JAK3, DSP, SDO2)			sgRNAs_3 (C3, SERPINA3, SLC43A2, TNFAIP2)
Day	#1	#2	#3	#1	#2	#3	#1	#2	#3	#1	#2	#3
1	3875	4054	4119	4059	4459	3898	4156	4379	3673	3771	3823	4201
2	8047	7483	8437	8449	7661	8255	7818	8659	8602	9323	9018	8769
3	8022	8438	8939	8238	7836	8655	7704	9057	8634	8625	8709	9489
4	9115	8803	9054	9171	9584	9336	9228	10245	9661	9325	10000	8902
5	8538	8819	8371	8818	8823	8641	8281	8395	8776	8482	9442	9150
6	6904	7688	7432	6527	7880	7696	7519	8622	7886	7751	7478	7604
7	5749	6556	7212	7310	7972	7985	7407	7655	7464	7952	7044	7152
8	5338	7097	6765	7520	8672	7655	7578	8686	7627	8497	7494	8151
9	5215	1946	6635	6963	6763	6993	7060	7906	6923	7718	7741	7993
10	4743	1286	4516	7061	2716	6351	6166	7041	5983	6513	6355	8255
11	925	293	3085	6378	1234	6060	2268	8575	4185	9509	4085	10214
12	489	209	940	1137	1000	932	2960	1244	782	12716	2688	5258
13	258	300	330	273	255	293	338	252	285	12499	1875	2001
14	212	278	306	253	239	303	318	240	250	10771	1142	695
Figure 6F
Sample #	Non-targeting	sgRNAs_1 (CCL2, CXCL6, CXCL8, CXCL10)	sgRNAs_2 (JAK3, DSP, SDO2)	sgRNAs_3 (C3, SERPINA3, SLC43A2, TNFAIP2)
1	103.199	104.565	147.72	70.3489
2	95.3699	96.8387	142.318	64.5716
3	101.431	102.345	166.444	59.5818
Figure 6H
Sample #	Non-targeting	C3	SERPINA3	SLC43A2	TNFAIP2
1	0.992969	0.839403	0.643645	0.761243	0.84332
2	1.00691	0.77339	0.600221	0.755605	0.992579
3	1.00859	0.831864	0.725581	1.17966	1.40435
4	1.01655	0.710929
5	1.00171	0.655355
[truncated: 8 more columns]

## Sheet: Figure 7
Source data figure 7
Reactive astrocytes transduce blood-brain barrier inflammation through a TNF-STAT3 signaling axis and secretion of alpha 1-antichymotrypsin
Kim et aI.
Figure 7D
Slice culture #	% GFAP+	% GFAP+/EGFP+	% GFAP-/EGFP+
1	21.0591	18.9532	0.402601
2	17.7968	16.2874	0.540662
3	16.4994	11.4827	1.33779
4	21.9444	19.7222	0
Figure 7F
shControlmiR (# of Serpina3n puncta per GFAP+/EGFP+ cell)			shSerpinA3NmiR (# of Serpina3n puncta per GFAP+/EGFP+ cell)
Slice culture #1	Slice culture #2	Slice culture #3	Slice culture #1	Slice culture #2	Slice culture #3
24	23	63	4	28	12
0	16	18	2	8	8
2	24	24	0	10	13
16	14	23	2	14	12
17	34	32	14	6	13
15	16	25	5	8	16
16	32	33	4	2	8
16	28	29	4	10	8
12	18	42	2	6	4
0	22	19	1	7	14
10	22	20	2	6	8
24	7	22	13	3	9
13	28	32	3	8
5		28	2	13
0			0
5			4
14			0
14			0
8			6
20			5
3			0
7			4
10			0
0			4
11			1
18			7
7			3
17			5
3			6
5			1
12			3
19			1
8			6
1			20
17			3
17			6
7			5
18			4
11			6
4			0
5			3
28			0
13			0
0			0
13			1
19			4
16			5
11			0
14			5
24			0
1			0
1			2
Figure 7G	units are ng/mL
	shControlmiR	shControlmiR	shSerpina3nmiR
	TNF-	TNF+	TNF+
Slice culture #1	0.252716	0.423992	0.268731
Slice culture #2	0.261613	0.422658	0.257164
Slice culture #3	0.119195	0.372172	0.310578
Figure 6I
	A.U . (VCAM-1 intensity)
CD31+ fragment #	shControlmiR #1	shControlmiR #2	shControlmiR #3	shSerpina3nmiR #1	shSerpina3nmiR #2	shSerpina3nmiR #3
1	7.459	8.8	11.878	86.29	11.292	2.826
2	5.239	15.035	64.363	10.468	13.281	90.019
3	7.199	21.972	40.792	13.728	15.402	12.419
4	5.515	18.319	26.373	18.421	19.996	14.63
5	6.401	14.783	43.682	33.436	11.67	4.6
6	53.33	41.227	8.693	1.823	12.34	16.699
7	5.117	102.252	45.287	8.199	40.753	15.489
8	6.392	33.793	71.076	3.5	12.088	16.012
9	15.259	66.131	48.5	9.264	13.33	8.864
10	49.163	91.501	16.883	16.525	11.51	12.218
11	2.435	125.55	21.084	9.271	15.051	12.803
12	22.552	9.664	13.329	4.195	10.671	14.373
13	76.781	38.073	16.455	15.482	27.311	23.134
14	62.466	87.038	9.532	5.392	17.916	16.649
15	55.764	51.23	31.847	3.011	22.688	13.189
16	64.677	15.673	29.223	2.096	24.793	16.647
17	41.156	10.642	56.134	7.429	25.31	9.865
18	46.247	29.881	39.946	9.145	36.667	16.604
19	5.632	34.488	22.623	14.019	26.735	14.094
20	42.907	43.2	8.95	4.491	36.787	17.409
21	8.551	31.116	32.932	3.143	19.407	25.692
22	44.677	18.354	39.547	14.309	15.199	17.437
23	6.759	32.37	28.791	4.088		14.036
24	6.99	26.655	56.321	19.738		15.044
25	18.562	80.912	51.443	9.43		15.072
26	26.642	15.778	10.531	2.929		12.937
27	6.705	19.783	25.125	3.847		15.833
28	9.754	45.787	38.191	5.801		14.745
29	29.635	19.646	37.982	7.791		19.811
30	68.363	51.611	111.345	14.924		15.887
31	39.287	15.628	30.107	2.058		11.637
32	25.784	88.24	64.835	4.703		12.775
33	103.363		136.442	7.374		17.612
34	65.57		85.638	15.058		18.399
35	36.809		134.956	2.804		15.5
36	6.962		34.968	11.454		16.336
37	34.473		165.625	4.07		15.361
38	8.647		86.788	14.219		14.373
39	60.161		44.964	3.343		18.848
40	22.549		70.9	6.722		14.649
41	16.293		71.928	39.21		25.255
42	91.73		10.756	9.969		13.021
43	26.358		93.523	17.72		12.976
44	55.496		90.026	13.143		15.894
45	7.642		70.102	6.624		13.081
46	10.944		48.033	8.043		11.593
47	4.909		12.113	10.574		10.913
48	56.892		38.009	23.406		21.95
49	6.084		24.886	8.043		13.838
50	5.9		91.068	1.598		22.362
51	29.432		13.842	6.832		14.279
52	77.711		8.675	6.506		18.787
53	55.283		66.633	4.714		13.864
54	32.486		61.994	6.435		9.952
55	25.187		49.484	2.649		10.804
56	46.016		39.392	8.709		18.269
57	63.144		21.588	7.736		11.138
58	40.651		16.521	30.056		5.253
59	42.958		39.702	7.687		11.525
60	19.447		51.35	8.96		12.593
61	64.476		47.614	6.625		14.215
62	52.387		28.278	3.544		27.84
63	44.817		36.051	4.435		21.022
64	6.127		5.533	5.407		12.15
65	5.239		12.221	5.395		17.488
66	29.153		27.934	52.645		12.423
67	110.202		58.651	9.624		14.587
68	36.451		19.846	6.44		18.94
69	39.472		5.595	11.11		15.718
70	16.32		67.838	9.853		13.468
71	39.209		17.704	10.443		12.503
72	20.005		44.983	14.713		22.397
73	86.831		33.886	12.113		16.211
74	15.834		59.182	2.409		16.26
75	40.288		6.618	8.842		14.412
76	9.862		5.244	11.091		14.348
77	81.908		57.947	2.35		20.906
78	43.244		15.214	17.965		50.519
79	47.905		39.076	13.342		38.303
80	16.437		49.729	33.115		13.91
81	9.582		28.209	14.723		26.86
82	26.794		19.185	13.565		14.748
83	28.475		5.314	17.763		17.415
84	16.748		106.89	11.245		22.218
85			5.918	12.261		26.132
86			68.879	17.806		25.459
87			62.546	17.693		46.357
88			9.358	20.074		7.868
89			5.763	114.616		38.585
90			41.269	13.625		16.663
91			18.95	25.95		19.81
92			35.276	13.716		12.832
93			1.91	22.237		24.4
94			69.533	37.247		30.287
95			34.457	23.9		16.741
96			52.104	24.636		17.187
97			26.318	17.996		18.471
98			24.072	5.873		16.395
99			11.228	18.761		16.768
100			60.35	24.044		16.402
101			33.898	34.868		45.176
102			107.706
103			9.771
104			75.537
105			45.24
106			52.22
107			61.542
108			46.619
109			26.174
110			29.817
111			94.985
112			103.308
113			21.603
114			26.671
115			37.289
116			21.917
117			22.558
118			49.209
119			7.764
120			31.458
121			4.829
122			35.71
123			56.253
124			22.875
125			6.058
126			46.535
127			45.276
128			9.674
129			4.751
130			42.081
131			6.848
132			4.496
133			22.327
134			24.573
135			8.185
136			24.432
137			6.946
138			34.208
139			31.75
140			12.029
141			9.847
142			5.961
143			32.598
144			16.799
145			5.638
146			4.664
147			11.729
148			4.134
149			46.046
150			9.892
151			33.166
152			50.536
153			5.555
154			21.857
155			10.494
156			23.054
157			19.617
158			61.146
159			15.552
160			39.192
161			6.169
162			35.409
163			47.728
164			4.315
165			8.522
166			8.455
167			9.264
168			8.629
169			7.942
170			15.337
171			23.638
172			4.67
173			3.146
174			14.835
175			30.21
176			14.533
177			22.179
178			13.891
179			38.701
180			26.991
181			6.891
182			28.063

## Sheet: Figure 8
Source data figure 8
Reactive astrocytes transduce blood-brain barrier inflammation through a TNF-STAT3 signaling axis and secretion of alpha 1-antichymotrypsin
Kim et aI.
Figure 8B	A.U. (VCAM-1 intensity)
	Non-treated			Serpina3n (0.05 μM)			Serpina3n (0.1 μM)
CD31+ fragment #	Slice culture #1	Slice culture #2	Slice culture #3	Slice culture #1	Slice culture #2	Slice culture #3	Slice culture #1	Slice culture #2	Slice culture #3
1	20.959	20.462	28.192	29.125	74.3	42.857	61.9	45.7	63.4
2	40.037	58.889	70.478	31.032	91.9	147.43	39.8	41.6	41
3	15.455	43.636	33.783	37.839	105.5	42.451	41	85	82.7
4	34.579	44.783	30.649	44.367	106.1	56.026	45	126.7	39.8
5	18.385	30.718	26.462	28.282	129.3	50.045	248	92.7	68.3
6	18.586	41.875	26.514	29.958	97.7	34.87	103.3	46.2	74
7	28.824	25.929	20.615	30.729	90.6	40.639	105.5	77.4	64.1
8	26.905	42.82	28.563	58.011	87.2	43.136	40.9	54.6	59.3
9	35.333	55.333	19.258	49.955	76.5	66.591	225.8	34.8	80
10	21.903	28.128	97.444	24.256	165.4	30.437	40.8	43.8	57.6
11	20.156	54.238	26.692	28.828	109.5	49.115	54	121.9	51.8
12	35.202	22.4	32.159	29.333	101.9	31.273	55.5	151.2	62.8
13	15.5	28.735	29.286	27.179	166.2	42.438	95	113	22.4
14	45.328	37.4	25.082	38.538	57.2	36.753	120.4	52.6	37.8
15	16.84	35.265	24.773	30.423	39.9	46.279	39.4	60.7	37.7
16	32.941	43.9	36.883	25.429	53.7	36.871	113.9	36.7	60.5
17	25.303	27.732	37.167	27.028	87.9	28.656	50.4	129.1	51.8
18	53.426	33.25	24.227	46.851	114	42.3	68.4	96.8	75.1
19	29.057	46.545	17.952	121.968	92.9	45	90	49	34.3
20	22.423	38.304	37.003	34.839	251.7	28.917	67.1	55.9	75.6
21	35.87	23.55	43.758	26.964	138.3	25.167	78.2	36.6	52.6
22	24.479	22.755	20	41.094	39.5	38.178	120	41.7	96.2
23	19.045	54.7	45.254	24.37	118.1	45.006	91.8	52.8	50.3
24	15.375	28.514	58.88	36.382	124.9	98.481	50	49.8	32.4
25	16.708	49.783	35.121	36.34	88.8	35.941	96.4	42.1	44.4
26	17.583	36.1	26.968	54.75	181.5	23.069	60.2	45.2	64.8
27	19.421	18.633	19.781	43.125	88.6	40.52	54.8	61.6	29.5
28	13	35.857	22.792	29.56	70.8	34.958	123.2	63.2	57.6
29	25.536	30.765	19.222	47.406	126.4	45.905	79.1	74.2	203.7
30	34.357	56.44	20.452	28.818	95.6	28.45	45.1	37.5	44.4
31	29.362	64.692	27.391	65.348	88.6	32.75	32.8	42.8	72.8
32	24.947	40.06	19.35	38.043	82.7	26.265	49.8	70.2	40.1
33	17.569	39.764	24.66	93.808	34.8	29.806	38.2	35.1	37.7
34	21.16	42.976	22.675	23.6	132.2	108.174	47.4	148.6	43
35	16.029	34.565	33.108	35.864	200.3	32.652	91.8	96.6	70.3
36	18.545	20.361	21.826	48.173	57.1	28.075	37.3	52.4	119.8
37	20.652	23.714	33.919	47.826	46.5	30.65	54.7	69.8	61.3
38	45.095	22.514	24.585	72.409	185.3	30.667	60	51.9	163
39	21.748	25.8	27.077	47.653	39.6	38.413	132.6	57.4	55.4
40	24.541	33.424	28.467	30	29.2	28.244	37.8	54.8	86.2
41	26.957	24.646	23.055	70.425	101.8	126.455	55.1	52.4	76.7
42	20.165	35.429	38.05	34	68.6	47.103	63.8	229.1	29.7
43	19.273	46.588	38.516	34.93	130.9	35.154	140.6	39.8	45.7
44	24.567	30.136	38.96	78.593	42.2	47.943	37.4	44.5	158.2
45	23	43.859	73.866	18.865	235.1	156.367	48.1	74.6	92.9
46	32.194	94.87	37	30.71	42.2	30.96	83.5	43.6	106.1
47	19.512	68.6	21.175	74.178	94.9	29.833	60.7	106.3	65.7
48	20.882	18.75	49.48	64.667	87.4	27.833	88	38.6	65.4
49	20.359	59.828	23.964	112.8	46.6	44.615	34.5	51.5	50.9
50	22.409	33.091	20.812	35.206	139.7	21.238	105.8	50.7	56.1
51	56.2	27.682	27.333	58.646	109.7	27.682	142.4	45	51.9
52	20.2	21.921	22.875	76.667	63	31.16	85.5	106.1	61.6
53	20.541	41.792	36.167	58.19	89.7	31.414	79.3	34.6	41.2
54	19.283	39.438	21.462	104.811	142.6	82.455	61.7	40	49.2
55	21.504	35.464	19.818	33.2	129.9	67.258	136.5	81.8	78.8
56	19.082	44.9	21.6	43.19	84	63.823	75.2	69.7	76.4
57	24.5	72.609	23.214	39.069	91.5	31.958	54	39.3	83.9
58	25.171	28.552	21.36	38.552	159.7	33.406	117.6	115.3	59.7
59	30.806	70.663	39.12	75.868	63.6	56.688	127.6	61.6	50.4
60	23.528	66.759	21.603	107.825	71.2	75.059	87.5	66.3	92.9
61	19.815	52.383	20.5	80.322	39.1	89.818	38.3	79.2	87.9
62	24.333	24.556	66.515	54.923	89.4	55.357	107.7	75.1	64.6
63	38.95	49.8	23.775	92.641	67.4	93.865	74.2	53.1	68
64	28.659	24.8	19.945	35	67	39	46.2	54.9	104.2
65	19.273	41.393	23.864	177.153	44.6	37.775	95.3	156.8	46.8
66	18.818	76.15	68.029	82.062	81.6	39.048	43.5	39.1	63.3
67	22.475	68.6	75.949	79.1	62.5	39.931	41	90.3	82.1
68	41.067	50.667	25.258	42.135	38.7	42.333	134.8	92.3	79.7
69	20	59.941	22.73	94.449	68.6	40.66	35.8	59.8	40.2
70	21.304	18.172	70.391	36.238	83.1	38.341	43.2	95	46.3
71	19.8	39.446	24.116	216.286	47.4	48.3	63.4	155.4	56.8
72	20.157	30.524	20.98	68.464	59.6	37.667	91.2	219.3	72.1
73	30.567	17.152	21.261	48.155	57.1	39.143	52.8	42.6	77.1
74	43.519	40.1	22.4	77.226	81.3	41.863	54.4	51.4	51.3
75	18.533	13.828	33.077	39.5	34.7	76.217	103.5	62.6	54.5
76	35.439	44.85	19.784	83.533	42	67.36	54.4	39.6	59.1
77	22.576	45.188	25.905	88.68	41.4	48.593	62.4	38.1	108.9
78	22.204	23.39	21.788	94.744	96.4	57.451	98.6	52.5	109.7
79	19.855	23.433	20.85	43.607	75.2	59.193	37.5	86.7	64.9
80	18.304	68.686	18.152	43.222	69.9	49.733	77.8	84.4	79.5
81	42.454	24.625	21.571	43.244	54.6	68.148	42	39.3	68.3
82	23.558	27.429	22.417	67.125	46.6	54.391	182.7	83.7	48.4
83	21.854	58.111	27.768	58.533	98.6	63.765	86	75	144.7
84	25.231	36.233	27.417	51.89	186.2	66.062	112.6	33.5	124.2
85	19.769	60.576	50.583	76.08	61.6	37.2	35.1	62.8	74.8
86	20.306	26.133	22.4	62.111	46	32.583	33.1	45.7	101.1
87	20.788	98.792	28.869	38.6	32.2	66.233	75.4	189.5	38.7
88	20.045	21.476	23.179	71.5	112.3	24	64.7	64	62.6
89	20.133	55.958	33.923	64.4	41.7	43.984	130.7	34.6	82.7
90	43.372	54.903	25.046	50.308	67.3	57.159	192	66.3	85.8
91	17.654	31.708	22.854	70.98	96.6	81.365	39.6	36	40.1
92	24.545	29.861	22.26	98.226	109.4	56.167	34.2	116.4	56.9
93	30.606	26.519	17.581	39	98.8	46.543	51.9	33.2	69.4
94	19.45	51.615	23.409	45.045	44.4	43.921	80.9	34.8	58
95	38.529	35.962	123.475	61.574	113	43.163	117.1	133	38.7
96	24.367	40.896	19.25	88.667	55.3	36.518	67.1	36.8	46.5
97	26.231	37.737	25	96.667	49.6	61.4	43.3	152.2	91.2
98	30.006	21.85	21.08	52	105.8	30.884	73.4	49	47.9
99	18.767	43.973	22.78	77.686	65.9	27.95	34.5	66.3	50.4
100	20.731	49.774	22.714	41.174	41.6	65.541	84.1	109.8	129.3
101	58.724	57.56	21.569	42.14	47.6	32.365	48.5	39.2	67.4
102	20.132	27.385	32.287	75.783	43.7	33.156	75.5	34.5	89.1
103	41.129	23.575	38.344	33.55	53.2	32.475	66.7	69.2	79.7
104	19.773	56.66	20.15	91.111	43.6	34.134	36.5	59.9	116.3
105	19.233	37.739	24.093	41.32	92	45.1	58.4	76.9	78
106	20.7	36.771	42.063	37.616	34.3	30.936	78.6	30.3	49.3
107	37.867	28.237	24.553	97.203	30.6	43.749	110.6	63.3	132.5
108	18.761	59.165	24.241	42.816	22.7	34.12	81	54.8	77.7
109	22.344	58.54	101.482	44.538	50	35.974	47.5	68.7	56.5
110	25.548	48.2	22.937	97.586	54.4	32.963	70	32.8	40.3
111	30.724	49.517	20.133	79.848	45.4	31.286	141.2	100.3	69.5
112	33.287	28.286	29.593	45.372	30.7	40.317	90.2	86.8	40.9
113	41.489	44.173	21.592	49.435	37.1	37.185	37	71.7	83.2
114	25.951	28.682	88.773	35.4	29.8	38.97	57.7	74.9	55
115	35.379	20.25	18.367	25.333	54.8	36.036	48.4	40.7	46.8
116	19.34	31.9	23	40.321	50.8	33.9	72.7	43.4	81.5
117	22.648	43	20.161	149.348	51.5	33.843	60.5	57	71.2
118	20.091	81.041	26.968	42.5	62.6	47.029	178.5	138.9	69.8
119	29.577	28.476	27.85	39.145	61.2	36.833	63.2	81.5	57.7
120	19.818	59.154	22.803	38.658	30.9	37.478	112	110.1	130.1
121	23.66	88.43	18.95	50.364	41.3	38.962	39.3	121.2	70.2
122	14.974	35.265	76.96	52.923	29	45.591	59.8	73	40.6
123	50.96	46.158	22.815	44.308	36.1	76.267	39.7	64.3	99.1
124	20.824	50.086	32.667	52.081	49.2	62.581	78.5	187.5	38.8
125	53.308	42.22	20.857	41.17	23.8	83.395	92.2	56.3	142
126	44.013	23.857	20.75	33.553		30.815	78.5	56.3	63
127	19.642	56.133	29.3	28.042		28.111	133.1	37.9	99.1
128	28.4	50.364	20.694	35.769		35.658	45.2	69.2	45.9
129	20.861	25.531	20.806	47.034		33.714	46.2	31.3	69.1
130	23.571	61.885	20.22	38.619		36.575	44.5	82.4	30.5
131	25.606	97.977	26.25	38.586		32.795	57.9	81.6	52.8
132	23.059	33.9	30.75	74		30.622	46.6	122.3	63.1
133	15.565	26.222	29.621	30.333		35.516	86.8	88.7	111
134	40.516	42.033	27.731	30.08		45.393	81.8	173.8	56
135	39.288	92.629	23.353	38.692		30.958	128.5	60.1	40
136	21.44	32.679	24	36.433		27.213	112.6	55.3	33.2
137	64.013	26.636	44.956	38.339		30.656	63.7	119.6	68.2
138	36.133	22.862	14.97	21.1		30.5	39	82.2	55.7
139	19.443	26.864	26.583	36.348		26	112.3	105.5	69.6
140	32.583	48.494	28.902	37.88		27.753	112.2	93.3	59.9
141	21.023	22.615	37.708	31.841		38.839	40.2	98.7	45.8
142	21.353	35.51	47	29.028		29.293	53.4	36	118.9
143	32.684	36.533	23.64	29.238		28.348	49.3	72.1	95.6
144	28.074	23.819	60.72	68		23.542	44.3	124.2	48.2
145	19.905	23.735	23.265	50.674		32.14	72.4	57.3	37.4
146	25.523	26.539	27.737	33.683		30.5	37.4	50.1	175.2
147	36.254	50.481	59.458	36.075		31.424	129.1	158.3	38.7
148	23.45	21.364	22.548	30.409		32.846	57.1	171.7	127.5
149	22.773	23.265	45.864	51.125		30.485	59.8	65.8	101.5
150	19.75	21.545	23.053	30.843		29.41	74	51	37.8
151	43.077	80.524	50.886	29.92		66.088	115.2	90.9	89.7
152	20.562	68.304	25.84	36.037		31.636	201.9	39.8	50.4
153	48.188	24.031	20.636	26.163		30.9	80.7	85.8	101.5
154	31.115	29.656	62.128	23.429		32.15	59.8	78	46.6
155	18.455	22.095	23	25.25		24.87	150.2	65.5	59.3
156	33.711	24.2	46.088	33.105		18.476	41.2	39.4	53.1
157	19.66	63.867	24.145	23.85		21.39	68.6	71.6	45.4
158	24.957	50.154	33.72	21.12		31.767	50.7	124.3	74.7
159	32.164	27.391	23.296	35.5		19.5	107.8	53.8	51.7
160	39.286	23.609	77.914	30.762		27.426	71.5	61.7	43.9
161	26.15	80.237	61.875	26.562		24.476	88.1	139.3	28.6
162	63.246	29.864	20.476	23.797		26.172	80.1	116.6	99.3
163	17.95	22.154	44.697	26.073		22.933	67.4	56.6	43
164	39.397	52.72	35	61.589		22.407	90.8	44.2	49
165	40.475	48.764	27.792	34.288		24.3	125.9	69.5	46.4
166	20.083	24.681	123.406	36.1		27.132	44	71.6	67.9
167	22.691	30.922	56.043	31		25.57	36.8	79.8	123.8
168	22.607	23.333	19.449	29.067		34.276	62.2	62.8	68.7
169	102.349	24.605	20.043	20.261		42.326	69.6	54.9	49.3
170	52.714	21.717	32.438	23.136		68.091	97.5	72.3	64.5
171	44.658	27.656	95.581	37.094		27.557	55.5	63.7	73.7
172	21.125	22.153	21.846	30.083		37.318	211	60	98.5
173	17	46.232	189.343	21.606		61.067	59.7	59.5	40.4
174	35.615	24.545	23.645	26.325		25.963	58.8	71.5	38.8
175	29.557	23.194	21.452	25.64		35.87	30.8	65.5	76.9
176	28.472	25.959	204.1	26.095		43.074	74.2	58.7	72.3
177	25.647	26.935	39.087	27.303		39.321	54.8	53.8	62.5
178	18.04	23.812	33.821	23.069		30.455	55.4	54.9	209.9
179	46.604	23.316	29.104	22.407		31.417	35.8	79.7	155.7
180	26.963	28.929	31	47.371			60.1	68.9	74
181	35.761	25.91	135.767	31.833			95.1	55.2	77.2
182	17.824	39.739	21.793	52.219			78	72.6	63.7
183	35.587	44.143	20.36	172.348			92	31.4	98.4
184	20.602	25.227	20.227	48.05			79.7	95	47.6
185	36.091	43.108	30.333	80.923			40.2	29.7	88.4
186	31.35	47.308	100.73	37.675			67.1	67.2	45.3
187	26.25	41.409	33.299	42.113			67.1	109	117.2
188	20.3	61.8	32.229	46.814			48	131.7	41.2
189	32.861	57.344	48.557	61.811			64.7	53.1	63.2
190	41.34	64.683	44.355	49.812			46	212.3	37
191	21.147	46.6	24.542	65.446			86.6	185.1	38.5
192	23.647	23.094	50.37	120.188			123.1	178.2	114.6
193	21.667	34.167	51.102	31.3			174.8	79.4	64.1
194	20.957	27.52	28.025	63.71			111.2	35.6	56.5
195	47.459	24.706	41.145	29.387			151.6	97.3	38.5
196	28.846	24.886	44.713	48.528			74.3	55.2	41.6
197	19.783	127.35	46.6	48.808			47.5	29.3	60.8
198	65.637	18.389	45.225	50.212			68.5	53	36.3
199	22.923	24.75	32.953	43.417			135.7	83	54.8
200	69.792	24.931	44.525	36.889			76.5	38.2	70.1
201	43.378	30.5	35	47.623			73.4	39.1	38.6
202	22.048	29.818	30.418	39.865			47.9	42	37.7
203	23.308	28.72	57.55	63.931			63.9	108.4	63.6
204	52.771	25.222	29.81	41.114			66.5	88.5	42.8
205	46.646	21.8	255	49.091			92.5	89	38.2
206	23.31	31.553	52.516	35			85.3	35.4	68.7
207	56.862	46.674	27.576	29.863			104.1	35.3	77.9
208	21.943	43.978	21.2	61.711			46.8	67.4	76.6
209	19.154	56.036	43.905	35.231			79.4	52.1	69.6
210	19.806	25.64	44.794	42.029			43.8	74.6	75.8
211	58.551	30.653	41.683	38.708			59.7	97.7	75.4
212	19.13	22.625	43.462	65.458			123.9	81.2	67.3
213	26.891	30.375	49.233	38.885			139.3	32.5	41.9
214	36.224	24.364	33.667	58.67			92.3	232.6	51.3
215	19	28.277	28.031	38.833			62.4	91.1	58.4
216	33.333	19.822	123.182	96.079			81.7	30.6	33.1
217	24.151	23.2	32.736	36.971			62.9	34.2	52.1
218	15.829	51.078	18.036	85.667			64.9	37	60.7
219	91.231	38.857	46.475	30.276			102.8	33.1	68.6
220	66.846	25.375	31.676	45			32.2	35.1	42.6
221	27.247	49.455	22.905	51.267			78.8	43.8	40.1
222	47.903	40.44	49.833	120.317			104.5	59.8	60
223	52.883	39.099	27.825	28.393			108	33.9	42.4
224	25.261	23.591	34.385	39.455			30.2	36.7	177.1
225	27.167	28.038	73.5	66.717			44	47.4	36.2
226	27.442	21.111	34.548	41.405			74.4	33.1	100.8
227	42.395	28.2	42.974	66.081			83.9	50.8	52.2
228	34.25	22.571	68.467	45.061			35.5	34.5	53.8
229	17.824	24.414	28.121	45.577			50.6	74.1	57.1
230	28.658	69.395	32.889	44.632			40.4	34.7	114.4
231	32.196	32.899	25.742	25.143			43.9	43	63
232	36.545	19.675	28.227	45.214			46.5	58.8	40.7
233	26.627	21.138	64.433	54.682			33.2	36.2	40
234	35.241	23.128	40.588	58.68			35.5	203	71
235	26.08	22.763	43.013	126.545			47.1	32.6	44.6
236	18.636	23.325	25.217	53.132			42.6	65.1	52.4
237	22.957	44.72	45.25	40.545			55.9	64.8	45.1
238	16.746	25.76	21.5	147.115			32.4	41.7	66.6
239	25.963	23.439	40.939	139.488			71.5	49.8	53.2
240	83.1	21.409	21.051	54.6			32.8	32.4	74.2
241	40.789	20.15	28.286	65.259			218.3	38.1	58.5
242	17	20.5	24.296	51.75			36.1	31	63
243	17.724	20.263	59.915	83.774			34.5	90.3	72.8
244	24.984	21.037	32.909	109.903			64.8	44.7	48.1
245	20.034	28.953	75.966	60.821			37.8	34.6	85.1
246	25.714	25.677	62.324	40.879			38	33.7	36.8
247	30.164	48.173	51.258	53.755			58.3	56.2	52.8
248	45.374	21.76	26.695	40.309			35.4	74.3	93.5
249	23.038	23.069	49.833	68.71			61.2	60.4	49.9
250	22.648	22.325	50.742	44.2			64.2	39.2	40.8
251	24.457	24.862	25.625	44.222			50.1	26.9	57.6
252	50.583	48.709	46.846	32.542			63.5	61.1	65.2
253	32.822	49.28	38.789	35.857			32.4	34.3	69.5
254	35.5	21.103	26.339	54.036			32.8	34.4	136
255	24.403	21.848	28.469	65.619			88.4	76.8	78.1
256	28.429	94.903	62	58.578			48.1	34.8	41.4
257	11.6	19.978	49.429	38.821			38.8	47.6	68.8
258	18.111	23.192	26.222	47.73			45.8	69.9	69.1
259	18.871	23.968	44.291	74.81			35.4	153.9	78.2
260	17.143	24.19	35.31	95.828			39.2	37.3	107.6
261	20.883	21.847	49.299	65.304			35.3	109.8	144.3
262	19.929	118.981	27.697	96.333			34.1	53.1	53.1
263	19.217	27.458	97.914	47.478			35.7	43.9	79.6
264	21.325	41.522	38.632	23.571			37.3	46.6	67
265	19.611	22.492	16.912	39.65			32	26.6	112.8
266	19.706	20.77	40.167	108.808			45.5	48.7	38.6
267	18.81	26.2	24.009	31.289			64.2	66.5	72.4
268	21.138	22.031	53.386	44.284			35.4	108.3	58.3
269	19.739	23.521	117.045	57.641			43.2	50.3	81.4
270	20.094	64.29	47.552	57.052			52.5	83.9	106.2
271	23.652	124.208	30.067	49.193			37.8	67.4	63.5
272	17.478	19.16	41.153	45.442			33.8	48.8	66.8
273	18.887	24.941	30.968	49.893			42	40.5	104.8
274	16.86	26.268	17.5	46.895			42	54.9	130.1
275	21.379	38.062	37.086	30.208			52.9	44.1	68.3
276	21.304	52.35	44.836	41.177			54.2	43	66.9
277	17.095	19.714	38.033	71.934			42.1	36.8	65.1
278	20.122	20.87	25.435	39.7			48.5	74.9	105.5
279	20.357	48.655	76.701	62.732			53.9	38.5	88.7
280	18.269	20.626	25.558	67.59			35.5	54.6	51.7
281	31.714	32.812	36.588	44.72			41.6	57.9	61.3
282	20.923	22	37.857	39.348			35.6	63.9	64.6
283	16.361	70.228	32.806	35.478			34.1	53	79.1
284	21.241	19.088	29.543	67.48			34.8	105.7	51.6
285	18.759	27.949	29.886	81.688			33.4	38.3	67
286	21.571	22.016	22.182	61.5			39.1	72.4	59.4
287	20.977	21.038	24.026	33			32.5	35.6	58.1
288	17.736	21.385	20.8	39.258			51.7	63.6	53.8
289	21.704	33.321	21.948	81.25			34.3	35	62.2
290	19.625	15.102	27.755	39.562			79	68.1	59.3
291	19.385	21.081	23.127	48.459			31.8	84.6	45.6
292	17.92	41.237	26.778	32.095			39.6	32.8	93.9
293	18.408	19.325	30.072	35.536			50.6	40.9	35.8
294	16.308	19.5	51.731	65.278			31.8	47.4	90
295	20.119	62.366	22.159	51.537			32	46.3	63.6
296	19.268	22.25	26.444	54.417			34.3	31.1	77.8
297	16.909	23.915	28.928	29.342			31.9	58.8	54.5
298	20.364	73.4	24.992	74.932			33.5	70.9	72.6
299	19.286	22.229	49.357	38.148			46.1	48.9	71
300	16.75	18.536	23.179	30.56			36.9	40.7	37.5
301	19.043	45.733	21.727	44.417			46.8	104.3	68.2
302	24.296	37.585	20.294	72.554			31.7	35.2	32.7
303	15.214	49.971	28.763	31.98			45.5	68.1	50.3
304	18.882	19.4	22	53.54			34.9	57	45.8
305	16.95	18.75	21.333	93.456			39	39.6	43.3
306	17.125	107.103	22.455	51.446			35.4	36.8	65
307	17.733	99.333	21.863	72.8			41.9	49.2	67
308	24.539	68.8	27.821	46.541			35.8	69.3	72
309	17.487	58.714	22.467	78.045			89.9	33.5	130
310	13.094	79.668	23.04	37.083			35.4	82.2	36.6
311	17.145	35.84	21.077	76.98			44.3	66.7	64.9
312	17.667	41.698	22	47.327			35.4	31.5	109.8
313	16.302	22.452	36.429	34.733			42.3	37.7	127.4
314	14.682	50.429	22.393	91.062			47.8	164.2	36.6
315	15.93	79.566	22.789	69.567			40.6	30.6	71.9
316	18.564	19.205	21.926	87.361			41.1	53.9	88.5
317	21.857	63.417	22.542	44.862			42.5	75.1	187.6
318	21.026	21.556	21.786	37.259			151.5	45.4	178.8
319	20.37	35.797	23.565	58.81			42.3	61.6	53.5
320	21.255	24.347	21.414	41.86			46.3	36.4	124.9
321	19.242	19.515	20.944	52.172			45.4	26.5	42.5
322	19.846	88.805	38.124	41.571			68.3	53.2	86.9
323	15.625	21.459	21.86	62.952			36.9	50.4	86.8
324	19.25	23.324	22.703	37.857			35	51.7	62.1
325	14.771	35.955	22.13	43.298			141.1	56.2	141.6
326	17.219	27.706	22.477	36.414			64.5	63.2	98.8
327	23.364	22.07	29.614	76.838			36.5	47	67.4
328	31.856	34.301	21.083	40.491			35.4	65.3	67
329	34.565	37.167	25.452	42.329			37.8	52.9	36.3
330	15.219	25.654	20.45	47.792			36.8	35.1	143.4
331	20	19.104	20.65	40.914			76.7	104.4	39.1
332	16.185	31.667	45.042	88.533			44.7	60.4	62.3
333	22.89	58.28	22.86	52.013			77.3	40.8	80.2
334	20.207	16.286	27.698	35.879			35.6	75.2	66.5
335	45.962	59.273	21.408	71.968			36.5	52.4	70.6
336	20.686	54.71	39.488	25.524			44.6	34.5	132.7
337	20.406	63.552	21.73	39.535			52.8	51.9	107
338	14.87	55.963	21.66	43.348			50	42.1	35
339	17.29	23.593	20.708	80.588			61	104.2	96.5
340	18.077	58.172	30.605	34			43.8	77.5	106.2
341	24.299	49.156	22.857	46.586			58.4	123.2	60.4
342	18.091	43.433	21.182	115.147			70.8	34	128.1
343	38.081	23.833	22.449	178.655			132.4	33.8	52
344	33.462	47.543	21.767	42.284			71.8	69.8	78.5
345	23.8	22.612	27.276	42.071			34.7	55.6	35
346	18.512	160.839	21.227	37.179			34.6	73.9	32.7
347	31.423	31.736	27.583	56			33.6	54.1	99.8
348	27	131.763	21.87	47.767			70.7	132	90.3
349	17.667	26.885	27.255	54.391			35.6	42.6	32.8
350	19.234	22.246	21.32	66.864			34.4	38.2	49.6
351	16.719	19.923	21.817	39.12			34	36.9	64.9
352	16.8	17.966	30.619	33.355			75.6	95.5	51.3
353	16.731	43.648	25.206	43.852			67.6	36.8	120.3
354	19.833	62.734	23.475	33.556			43.8	62	64.1
355	18.071	20.2	24.629	31.85			51.6	50	129
356	18.767	19.4	20.41	37.591			81.8	70.1	97
357	19.72	17.741	21.727	33.69			34.7	37.6	168.6
358	18.593	15.909	22.463	35.348			130.2	33.8	44.6
359	26.581	22.391	20.292	38			79.2	37.2	69.5
360	22.125	78.407	23.01	43.393			45.6	38.3	91.7
361	20.442	61.914	22.6	51.902			32.6	45.8	83.1
362	18.567	40.78	20.333	43.729			63.5	66	77.3
363	18.4	43.115	22.417	75.441			46.5	60.4	151.8
364	16.296	19.023	36.247	66.6			71.7	31.4	79.8
365	19.348	22.233	23.4	39.564			81.2	83.5	57.4
366	21.222	56.731	22.81				71.1	38	58.2
367	22.004	76.978	20.436				36.9	60.7	101.8
368	23.393	20.485	20.897				132.4	52.1	65.2
369	21.386	60.833	22.93				81	105.1	108.3
370	16.844	19.533	23.277				80.9	62.8	72.3
371	23.692	25.667	22.875				50.8	118.7	47.9
372	22.28	59.3	21.712				61.5	39	101.1
373	19.515	73.771	22.921				88.9	168.7	204.8
374	20.981	71.328	21				105.8	41.8	61.4
375	20.571	19	41.311				96.9	33.3	63.2
376	19.323	14.125	21.043				93.4	42.6	39.1
377	28.805	21.773	20.952				73.5	56.3	86.8
378	18.688	22.762	19.714				56.1	40	69.4
379	18.651	44	24.75				48.4	66.5	53.3
380	23.054	16.915	30.187				42.4	33.6	35.8
381	23	34.136	22.667				52	35.6	68.2
382	18.939	99.06	20.333				52.2	67.7	31.1
383	18.667	20.947	28.476				195.9	53.8	98.4
384	17.382	18.581	22.222				92.4	62.7	109.2
385	19.481	19.655	23.414				57.7	79.8	48.8
386	19.568	17.131	20.05				51	31	101.7
387	25.375	32.571	20.782				31	34.4	89.1
388	17.233	17.913	21.691				57.2	96.1	46.4
389	18.286	57.211	21.65				52.1	37.9	195.6
390	20.868	46.478	21.5				36.3	60.8	193
391	18.88	23.826	20.684				52.5	61.4	78.4
392	25.709	21.2	21.352				52.3	42.5	92.3
393	21.956	20.574	21.923				89.2	60.9	64.1
394	19.304	19.966	22.5				43.4	34.2	244.1
395	25.422	22.707	21.558				83.6	43.5	70.8
396	27.805	27.163	21.3				179	83.1	59.2
397	21.411	21.613	26.026				60.9	31.2	59
398	17.976	22.391	21.407				138.1	32.8	68.8
399	16.867	22.759	20.163				29	117.6	67.7
400	21.433	47.917	22.667				51.2	55.3	45.7
401	38.818	21.325	20.257				184.4	37	169
402	31.122	20.481	24.528				37.5	88.1	50.4
403	16.5	20.188	21.268				62.2	37.6	64.3
404	19.747	20.298	21				44.7	50.1	89.2
405	16.333	18.113	20.031				56.4	60.1	74.8
406	29.122	20.123	23				43.2	34.2	50
407	24.519	21.329	27.237				49.7	59.6	74.5
408	120.714	26.748	21.714				78.7	36.6	62.8
409	18.56	20.346	21.05				79.4	77.3	90.6
410	25.415	22.574	21.038				76.1	34.4	102.3
411	26.026	29.668	24.207				56.7	35.1	110.5
412	19.49	20.467	22.478				68.3	33.9	99.6
413	24.711	17.625	22.683				78.6	34.1	77.5
414	20.316	35.182	25.431				50.1	32.4	64.9
415	18.19	25.872	25.063				31.2	50.6	75.6
416	19.521	21.664	22.786				59.1	72.5	126.2
417	21.092	24.123	23.599				79.6	55.5	59.6
418	20.091	23.105	21.171				60	32.5	100.5
419	25.286	26.242	28.453				64.9	60.5	72.9
420	32.474	28.233	51.971				51.5	53	38
421	54.571	21.296	22.568				58	23.8	84.4
422	19.048	22.348	23.25				46.4	58.7	33.8
423	26.128	22.18	22.333				40.5	33.6	45.7
424	22.768	24.5	24.531				41.7	33.8	46.7
425	18.391	21.487	37.824				60.5	33.4	112.8
426	22.164	19.727	19.938				62.5	34.3	129.2
427	21.079	20.703	19.864				51.4	32.4	39.7
428	19.667	20.822	20.378				67.6	32.7	37.2
429	22.733	19.909	21.462				34.7	48.1	34.9
430	18.447	28.906	31.937				66	40.6	43.5
431	21.755	26.469	28.566				55.4	79.2	205.6
432	42.111	24.51	25.083				32.6	36.4	65.5
433	29.151	33.756	22.225				54.5	82.2	47.1
434	21.605	15.55	29.84				44	84	54.7
435	18.12	27.714	22.223				35.9	52.5	36.4
436	21.348	32.059	21.05				57.9	48	63.9
437	30.55	24	21.728				71.3	53.7	40.8
438	50.186	28.25	20.783				69	71.5	94.9
439	22.641	30.913	20.6				44.9	77.7	248.7
440	19.5	35.03	22.728				94.3	32.8	36.9
441	61.118	32.841	23.451				219.7	41.1	67.7
442	19.6	27.478	22.104				76.3	71.1	33.6
443	18.556	25.542	22.867				44	65.2	40.1
444	18.506	28.125	23.611				44.8	38.5	39.9
445	18.6	26.643	27.105				66.1	43.5	120.3
446	19.74	25.278	23.2				77	87.4	73.1
447	18.667	20.208	28.03				118.6	58.3	76.7
448	17.984	25.851	21.889				64	58.4	68.8
449	17.905	21	23.387				57	30.8	47.3
450	29.307	24.245	25.614				87.7	56.3	86.9
451	24.084	24.677	28.148				68.4	76	44.9
452	22.732	23.4	24.458				29.4	39	59.4
453	23.408	24.8	24.296				46.8	41.6	37.2
454	20.76	20.528	22.205				66.1	49.7	99.2
455	32.45	20.154	22.619				98.8	38.4	55.8
456	27.915	82.641	21.311				154.6	62.9	154.6
457	18.292	44.273	21.349				84	36.7	37.9
458	22.504	31.769	28.576				54.6	39.4	88.8
459	19	34.611	20.619				53.2	81.5	50.8
460	19.872	28.545	25.104				55.7	45.1	124.8
461	19.5	23.382	38.379				53.3	64.2	36.2
462	18.686	37.382	20.92				54.2	52.5	58.2
463	25.219	21.26	23.353				87.7	39.4	178.4
464	25.613	52.26	25.64				46.5	40	51.6
465	22.569	18.894	21.545				90.5	72.4	96
466	20.136	30.955	21.556				127.4	36.2	44.4
467	19.462	88.5	22.644				56.5	122.3	82.2
468	18.806	30.56	39.917				98.7	46	54.1
469	20.036	57.7	23.919				85.2	78.1	135.8
470	21.203	34.19	22.939				68.7	40.8	120.4
471	21.45	29.32	22.071				69.4	54.4	102.6
472	31.356	42.756	24.097				72.9	54.3	68.2
473	18.634	48.647	27.5				95.8	68.3	94.8
474	22.055	24.704	23.418				63.4	40	58.9
475	19.048	23.548	23.435				104.9	42.5	45.7
476	125.818	40.5	25.893				70.5	84.5	147
477	17.344	24.8	27.946				82.4	49.4	163.4
478	17.391	19.756	26.281				37.1	81.9	55.2
479	17.6	18.586	31.692				78.8	61.5	126.8
480	21.989	24.062	25.759				45.1	61.7	73.5
481	29.527	45.6	19.962				57.7	50.4	43.5
482	24.125	14.297	21.387				105.8	75.9	86.5
483	22.656	23.282	24.627				53.4	70.5	83.5
484	25.536	86.314	25.75				142.9	47	58.9
485	20.227	18.493	23.744					41.3	81
486	30.762	55.81	22.25					77	74
487	18.095	29.644	24.048					59.7	98.8
488	20.918	17.655	23.1					61.7	90.6
489	23	41.15	32.748					69.5	144.3
490	27.427	32.761	21.733					40.6	78.2
491	19.917	27.667	21.667					49.3	53.3
492	18.629	22.024	24.489					32.5	76.7
493	22.811	17.758	20.693					107.9	160.7
494	19.951	31.347	27.828					63.9	209.2
495	19.791	28.864	29.185					33.7	40.3
496	27.85	27.717	21.919					49.1	110.3
497	19.083	25.905	21.357					53.2	38.7
498	20.381	213.982	27.602					74.7	41.8
499	28.189	28.61	26.493					86.8	67.3
500	20.131	30.791	21.19					45.9	112.7
501	19.763	47.308	21.684					47.2	50.6
502	19.208	35.903	22.033					176.3	58.7
503	19.971	25.481	31.318					75.5	117.8
504	21.652	28	20.5					34.2	75.5
505	21.349	93.609	21.727					59.9	48.3
506	37.152	52.25	84.909					36.1	51
507	69.909	60.85	21.107					32.8	60.4
508	21.143	52.729	22.182					36.4	58.6
509	18.115	23.747	20.594					119	70.9
510	19.679	27.548	26.208					41	66
511	17.579	29.952	23.067					79.2	69.1
512	70.316	29.241	22.126					148	34.7
513	19.839	24.086	21.286					63.9	65.8
514	31.216	32.714	40.714					38.2	44.1
515	25.487	26.103	25.965					70	154.8
516	19.19	27.768	22.107					46.3	110.7
517	32.502	34.065	23.214					37	36.5
518	22.818	26.143	22.517					33.9	87
519	21.7	122.355	21.763					55.9	63.5
520	20.529	28.636	22.431					96.8	40.8
521	18.975	31.041	21.5					55.6	70
522	35.545	56.769	21.714					43.3	47.1
523	21.063	38.544	29.6					42.6	60.6
524	21.3	43.727	29.876					32.7	115.4
525	21.25	23.817	21.793					56.6	63.2
526	49.591	19.725	32.852					34.5	62.4
527	20.6	31.303	21.037					49.3	64.8
528	23.422	29.449	22.033					40	40.3
529	23.024	19.947	20.909					61.5	61.2
530	30.552	64.297	25.556					37.1	87.8
531	19.256	19.083	22.638					113.6	77.7
532	18.318	17.773	22.087					55.7	50.3
533	34.079	34.786	30.854					37.4	56.9
534	19.862	100.909	39.647					57.6	76.6
535	18.467	16.435	21.893					45.6	55.8
536	19	22.459	26.352					46	143.5
537	20.227	110.816	26.69					101.8	41.9
538	18.656	17.018	25.763					45.5	34.5
539	27.542	20.755	23.221					51.9	93.7
540	23.599	16.683	22.364					60.2	77.2
541	20.794	16.976	22.367					71.5	38.4
542	18.723	15.028	24.762					68.6	34.9
543	18.125	17.406	31.82					42.5	57
544	19.294	15.514	24.344					77.2	37.5
545	19	16.563	21.5					64.5	35.2
546	19.05	22.458	23.85					46.2	62.3
547	19.333	22.25	24.911					131.7	36.8
548	22.333	16.8	24.273					31.3	34.4
549	23.761	17.595	52.464					83.8	89.8
550	30.146	17.923	21.231					36.8	63.2
551	20.583	17.864	21.24					57.2	33.7
552	19.446	20.556	29.206					56.8	37.4
553	21.303	16.143	25.449					43.1	64.4
554	22.854	18.229	39.702					84.1	45.8
555	22.578	22.188	20.5					35	35.7
556	18.613	19.346	43.821					38.7	53.7
557	41.139	16.214	21.773					47.9	37.4
558	20.095	18.772	25.932					31.5	38.4
559	21.783	31.242	23.341					40.3	36.9
560	20.154	35.524	53.042					49.4	35.5
561	18.574	26.261	20.942					32	34.3
562	22	58.5	23.5					48.2	41.2
563	18.7	17.844	20.387					49.5	67.7
564	22.926	17.636	37.176					35.4	52.5
565	16.739	28.169	23.075					82	136.7
566	19.364	19.333	22.969					55.1	31.9
567	21.2	19.326	25.739					55.5	72
568	31.485	19.364	29.609					36.4	51.6
569	20	17.444	47.602					101.7	52.6
570	18.159	25.05	21.29					45.5	48.9
571	19.505	19.829	21.972					83.6	39.1
572	18.927	18.216	23.612					46.8	34.9
573	23.746	19.192	28.966					37.6	98.9
574	22.292	33.925	28.696					55.9	42.7
575	24.059	17.135	21.645					48.1	45
576	19.261	18.381	21.471					60.2	70.5
577	23.116	16.708	23.791					59.3	34.3
578	18.833	16.05	26.97					44.8	45.5
579	18.5	17.514	24.929					37.9	67
580	18.583	43.506	46.922					73.5	48.5
581	20.231	18.514	22.315					44.4	32.4
582	24.288	18.855	20.838					51.1	32.4
583	52.731	19	22.414					63.7	47.9
584	22.761	22.376	24.393					68.2	101.7
585	20	21.942	26.682					53.6	77.1
586	17.7	22.778	25.422					32.6	35
587	18.577	18.522	27.663					61.9	90.2
588	75.436	14.865	21.639					31.3	99.5
589	34.045	15.739	36.991					61.1	31.4
590	20.842	17.897	22.185					79.2	52
591	38.882	16.615	26.229					50.4	42.5
592	26.483	20.4	23.681					50.8	45.9
593	31.59	17.958	22.987					32.5	38.1
594	18.594	19.545	28.409					122.8	40
595	17.598	20.344	21.465					56.8	43.2
596	21.152	59.779	21.207					69.7	100.1
597	22.786	19.781	23.521					40.2	33.1
598	19.321	19.182	20.305					61.1	37.8
599	20	19.15	25.379					67.6	96.7
600	26.333	19.837	21.109					86.7	60
601	21.889	23.467	27.571					72.3	50.1
602	19.759	19.973	21.583					72.9	49.9
603	39.309	18.787	22.85					55.5	39
604	21.676	30.714	44.988					55.4	46.5
605	46.176	20.855	23.348					76.8	46.4
606	17.45	16.286	28.445					85.3	36.4
607	20.633	23.007	21.553					58.3	60.4
608	32	17.5	30.092					51.3	114.6
609	33.614	20.755	21.276					141.1	73.2
610	19.604	26.269	24.572					45	35.3
611	22.067	19.333	36.873					51.7	74.7
612	17.538	18.593	33.09					52.5	54.9
613	19.763	27.314	36.429					37.7	42
614	20.505	19.637	24.383					106.4	47.1
615	24.56	17.73	22.571					93.3	61.6
616	36.103	22.073	21.818					31.2	48
617	25.059	18.806	20.373					59.2	59.8
618	61.886	21.491	21.238					34.9	46.4
619	47.473	19.577	25.818					35.7	33.2
620	22.321	21.218	22.75					116.3	51
621	19.778	20.88	23.357					68.6	33.5
622	17.75	18.76	21.222					104.8	34.7
623	20.012	16.8	37.686					60.3	48.5
624	19.633	20.3	27.375					40.6	69.6
625	19.65	19.371	21.6					51	71.8
626	18.99	20.762	23.455					58.1	47.2
627	21.103	20.41	22.031					76.9	37.6
628	18.36	18.857	21.798					88.6	40.7
629	17.132	18.288	38.857					56.1	77.1
630	21.333	20.943	23.219					132.7	33.7
631	56.582	21.704	33.175					46.1	109.2
632	20.154	22.649	27.667					60.6	88.8
633	21.872	23.269	20.5					53.4	93.3
634	55.467	20.233	28.16					80.2	91.8
635	20.907	19.042	24.5					54.6	63.6
636	23.882	29.329	21.71					145.3	35.2
637	33.176	19.471	22.2					30.9	81.1
638	19.429	27.061	21.261					68.3	47.8
639	39.94	19.943	22.545					53	73.8
640	20.667	21.179	24.676					88.4	37.2
641	21.533	18.387	25.855					68.5	68.1
642	21.927	19.861	33.679					73.9	33.7
643	19.32	19.062	22.225					97.8	38.4
644	17.95	20.92	27.978					85.9	32.8
645	126.867	20.812	23.563					106.2	104.5
646	19.724	13.485	24.8					80.4	32.6
647	47.775	19.333	20.32					103.1	35.3
648	19.038	24.191	23.06					73.7	36.4
649	23.233	18.283	25.167					86.3	55
650	22.255	18.722	21.182					63.9	193.9
651	21.447	19.448	22.846					38.8	43.2
652	18.75	28.886	20.698					73.9	84.1
653	18.773	19.467	31.087					101.8	35
654	21.831	20.268	23.723					94.3	33.2
655	24.343	22.81	31.448					40	45.3
656	148.097	16.429	23.548					63.1	33.7
657	19.164	19.729	24.615					46.3	67
658	18.786	30.942	32.615					95.9	34.9
659	21.029	23.32	30.986					52.6	67.7
660	26.088	19.261	22.417					75.9	51.3
661	25.104	43.914	22					60.4	33.6
662	20.917	19.417	21.914					63.3	107.1
663	18	25.083	21.38					96.8	48.4
664	18.946	18.648	31.295					57.9	42.6
665	19.786	19.969	26.016					63.9	36.5
666	20.667	19.5	37.726					51.4	48.7
667	21.4	28.262	23.212					30	43.4
668	18.522	19.3	28.743					77.5	37.7
669	17.8	23.5	46.16					78.9	38.8
670	21	28.935	21.033					73.1	34.1
671	19.19	29.415	24.943					50.6	31
672	23.445	28.212	21.926					40.8	57.4
673	17.619	25.364	24.524					72.1	45.2
674	19.668	20.773	21.5					69.1	36.4
675	20.522	26.642	20.857					62.5	37.3
676	21.233	17.936	24.478					75.8	33.3
677	26.929	24.904	21.503					34	37.8
678	22.814	27.37	22.388					113.5	37.1
679	42.773	21.181	22.689					101.6	42
680	21.465	26.5	20.8					66.6	38.9
681	43.95	22.287	22.878					53.9	47.5
682	23.536	31.133	27.067					95	36.7
683	19.536	21.868	23.132					73.4	62.1
684	18.791	40.077	23.088					115.5	54.5
685	32.826	32.452	36.492					84.5	39.3
686	42.276	22.02	29.742					29.7	60.6
687	19.08	21.952	29.481					74.5	34.2
688	29.091	12	22						32.9
689	28.796	19.247	22.04						34.2
690	23.932	22.023	26.507						31.2
691	20.279	24.447	26.458						51.5
692	22.095	22.75	24.448						36.2
693	35.016	20.65	20.783						59.9
694	35.808	20.034	24.05						41.2
695	36.37	27.391	23.763						37.4
696	20.275	21.729	29.207						31.9
697	38.097	22.853	21.878						32.7
698	21.611	20.957	27.083						45.8
699	60.069	20.711	24.109						34.1
700	17.575	20.591	22						33.5
701	20.158	35.297	27.364						38.3
702	19.407	26.68	25.32						101.8
703	18.459	26.31	23.731						142.6
704	20.728	33.857	24.125						66.3
705	21.278	27.681	22.176						33.7
706	46.237	17.808	30.981						86.5
707	22.718	22.292	22.275						50.9
708	21.556	60.875	21.89						43.8
709	17.265	42.085	24.407						39.5
710	21.212	45.385	23.901						35
711	18.16	20.273	22.434						126.5
712	27.078	23.625	21.785						36.7
713	22.136	20.12	33.843						43.9
714	18.889	22.917	28.872						35.2
715	19.84	32.254	37.655						33.6
716	27.286	55.857	24.634						49.7
717	18.766	32.65	30.303						37
718	18.591	16.952	28.73						64.4
719	19.07	22.48	24.944						32.3
720	25.667	25.955	38.319						33.7
721	28.7	21.415	29.547						85.1
722	22.405	21.545	21.619						45.8
723	24.724	20.837	35.301						62.1
724	18	28.735	23.171						45.7
725	19.95	24.5	24.167						67.1
726	20.928	38.957	29.44						37.4
727	22.69	22.532	21.2						35.8
728	20.455	18.9	21.44						42.5
729	19.206	18.651	27.674						37.2
730	21.82	18.167	26.208						35.8
731	22.703	23.801	20.05						44.2
732	38.813	22.937	21.667						68
733	50.32	25.966	24.151						35.2
734	18.739	22.094	21.667						32.3
735	20.483	20.547	25.885						115.1
736	25.646	49.953	23.487						81.7
737	40.623	18.191	21.774						36.5
738	19.923	20.905	28.979						59.9
739	33.833	37.169	28.455						35.1
740	49.947	18.5	27.607						46.7
741	27.762	47.636	22.326						54.3
742	22.673	39.381	22.922						39.5
743	19.227	31.87	27.269						52
744	19.825	23.026	35.832						34.9
745	21.148	19.045	22.733						56.5
746	22.698	37.844	20.739						44.5
747	36.688	17.435	25.593						56.9
748	21.425	27.62	24.158						33.8
749	20.815	16.64	23.581						34.5
750	18.683	21	26.957						33.4
751	18.25	13.417	26.424						32.3
752	20.2	21.3	27.455						36
753	23.967	29	23.707						34.3
754	21.317	17.038	43.019						34.8
755	19.947	15.056	25.719						47.1
756	17.84	69.886	24.723						51.1
757	24.741	33.167	27.812						48.7
758	23.842	33.186	26.892						36.1
759	24.722	18.667	25.049						61.1
760	17.387	29.44	27.029						35.4
761	23.972	20.386	22.409						50.6
762	49.151	21.425	22.061						35.2
763	17.143	26.134	29.318						66.5
764	44.868	20.143	24.2						71.5
765	45.875	22.583	28.457						69.7
766	30.38	19	32.557						51.7
767	24.154	18.432	25.408						113.4
768	20.34	15.354	32.102						39.3
769	22.556	25.083	36.054						33
770	22.173	34.528	25.206						37.5
771	27.231	22.459	29.973						53.8
772	32.65	21.6	25.652						40.6
773	19.55	19.447	29.038						53.4
774	20.533	19.872	25.312						34.1
775	50.667	21.96	22.811						37
776	20.81	21.727	27.092						47
777	58.844	24.955	21.414						59.4
778	23.247	23.586	28.598						34.7
779	20.304	17.405	21.841						50.8
780	22.814	21.765	26.111						63.6
781	20.28	24.75	34						37.8
782	20.742	21.968	29.461						36.6
783	43.679	21.032	23.527						70
784	24.634	23.818	25.12						37.7
785	17.645	42.525	26.542						33.6
786	38.319	21.476	22.282						37.3
787	24.575	36.367	25.393						40.6
788	22.993	27.25	41.468						32.7
789	20.164	27.797	31.493						41.5
790	24.278	24.257	21.095						63.5
791	21	30.619	45.2						78.1
792	21.52	20.217	20.457						33.8
793	42.308	24.68	21.696						34.1
794	24.38	56.111	21.083						45.3
795	20.304	27.818	34.43						68.9
796	25.417	31.902	23.054						115.1
797	21.306	26.393	21.828						66.3
798	20.362	29.417	23.983						126.7
799	22.215	29.5	31.448						40.3
800	27.584	32.912	26.206						31.1
801	47.769	35.507	26.365						36.9
802	21.237	23.116	31.253						33.5
803	34.297	19.447	36.612						76.4
804	35.952	30.75	23.111						46
805	59.676	25.34	32.417						50
806	22.638	25.275	23.35						39.6
807	37.702	22.778	21.926						39.3
808	46.2	18.64	24.13						67
809	34.925	32.333	42.899						38.1
810	19.07	30.973	23.657						39.6
811	24.479	36.429	24.6						39.7
812	29.562	13.24	22.434						39.6
813	40.659	23.241	24.19						33.6
814	26	27.35	36.355						95.3
815	53.536	16.646	23.152						70.6
816	20.188	27.64	26.957						33.8
817	40.143	24.633	37.179						33.8
818	29.529	21.993	21.703						37
819	27.343	21.505	27.348						64.6
820	23.669	22.536	27.071						36
821	23.741	49.964	39.583						39.9
822	26.49	52.569	24.663						55.9
823	31.831	19.898	22.11						33.1
824	19.35	46.182	31.301						47.9
825	25.041	25.8	22.6						40
826	20.933	73.043	25.8						36.2
827	21.299	30.584	23.095						54.5
828	23.64	20.401	31.08						39.2
829	22.414	25.625	22.182						36.2
830	24.398	23.441	25.645						30
831	20.114	18.783	21.88						47.5
832	26.253	45.561	25.157						33.3
833	27.667	18.109	26.476						36.2
834	26.165	19.583	26.923						35.6
835	23.978	18.309	25.837						33.5
836	23.621	21.083	26.138						60.5
837	60.705	18.02	32.667						58.1
838	20.614	17.333	24.744						45.6
839	26.628	23.24	25.551						34.8
840	25.279	17.895	22.881						66.4
841	23.138	18.831	33.706						63.7
842	24.257	18.455	24.906						34.1
843	21.403	18.909	21.786						36.4
844	30.981	18.959	20.314						64
845	59.915	18.235	22.682						67.7
846	20.296	34.538	29.7						39.4
847	24.554	17.176	27.721						35.8
848	22.659	17.559	23.394						161
849	21.449	18.123	21.35						34.9
850	24.783	17.758	23.897						34.3
851	23.313	21.375	22.129						34.2
852	25.45	20.613	21.667						34.9
853	17.826	18.683	23.261						35.6
854	26.225	28.677	24.667						39.1
855	22.028	21.632	22.786						37
856	23.441	40.25	21.2						33.1
857	23.274	16.304	29.464						38.6
858	24.649	37.058	25.253						72
859	23.088	18.023	22.971						35.9
860	21.676	22.929	29.944						80.5
861	23.032	33.111	27.69						41.4
862	19.983	16.512	23.713						49.8
863	21.447	16.989	29.605						120.2
864	24.791	17.343	21.868						39.6
865	50.938	24.955	23.447						36.3
866	20.107	16.905	24.039						51.7
867	20.259	28.897	23.367						94.9
868	20.667	25.212	23.625						44.5
869	25.2	19.07	26.045						58.3
870	21.444	28.154	26.444						132.1
871	21.81	21.6	26.671						79.1
872	37.68	25.458	23.823						68.6
873	19.144	35.347	22.2						34.8
874	24.621	27.16	22.667						44.6
875	71.333	81.5	22.4						73.8
876	19.633	18.097	26.6						36.5
877	24.064	18.854	22.911						38.2
878	22.765	17.578	21.724						50.3
879	26.975	26.462	23.8						60.6
880	41	17.898	33.342						35.7
881	19.102	25.029	24.25						52
882	43.35	16.931	22.8						37.6
883	36.821	17.627	22.167						36.4
884	21.689	17.429	23.745						32.9
885	32.081	17.243	27.867						46.2
886	21.478	22.206	24.45						38.1
887	22.532	20.231	20.3						110.2
888	20.773	17.983	20.475						67.2
889	23.256	17.682	22.8						35.1
890	23.508	29.581	23.509						33.1
891	21.794	25.342	22.132						55.2
892	24.571	22.453	21.889						43.3
893	22.639	23.462	23.6						93.9
894	39.848	20.3	32.922						46.4
895	21.362	22.648	28.783						35.3
896	24.104	24.111	21.406						62.2
897	23.451	25.217	30.956						40.9
898	23.018	16	27.744						35.6
899	22.84	21.139	29.233						95.6
900	38.92	26.783	25.5						34.1
901	41.961	16.84	21.042						34.2
902	26.39	17.6	21.417						53.1
903	18.628	19.958	21.652						34.8
904	21.207	16.757	22.92						141
905	24.409	17.19	32.273						104.1
906	20.914	33.143	26.142						57.4
907	21.111	25.874	25.089						34.9
908	23.571	16.583	27.621						48.3
909	31.033	27.7	33.355						44
910	22.162	29.322	27.824						33.1
911	26.818	19.127	31.826						83.3
912	23.162	18.333	23.207						47
913	23.424	29.854	34.709						37.6
914	24.857	29.295	18.079						123.3
915	22.722	16.574	29.256						34.3
916	30.468	20.413	28.299						33.7
917	24.284	19.958	22.9						53.4
918	26.931	54.349	28.156						87
919	45.991	19.064	23.015						49.9
920	27.07	26.958	25.843						114.9
921	21.7	20.364	18.319						109.7
922	18.882	19.261	25.833						33.9
923	20.278	30.932	24.611						32.9
924	51.773	18.08	23.559						33.8
925	24.791	45.213	24.667						43
926	27.206	19.774	28.423						44.3
927	30.937	21.438	29.247						52.9
928	41.955	25.407	24.323						38.6
929	42.118	33.806	24.739						41.4
930	26.647	18.765	25.952						62.5
931	22.785	71.761	40.614						37.2
932	22.235	17.817	23.089						37
933	25.521	18.372	27.952						42.2
934	26.083	32.25	28.899						35
935	64.083	36.129	26.092						42.2
936	23.667	18.952	31.154						56.5
937	25.62	20.488	33.672						34.7
938	39.862	20.411	26.9						68.1
939	27.827	19.424	22.074						66.6
940	19.906	16.818	43.826						112.8
941	25	24.692	27.455						42.8
942	44.917	23.818	28.667						41.8
943	32.207	17.688	23.209						108.6
944	23.697	15.464	21.69						35.8
945	24.654	35.2	27.261						121.2
946	22.8	22.579	43.864						71.7
947	19.727	44.776	22.412						41.5
948	26.714	41.083	25.783						50
949	41.176	21.778	33.13						35.7
950	20.833	17.048	30.15						52.1
951	20.902	19.964	25.009						37.5
952	22.6	27.955	26.359						72.6
953	25.5	17.28	31.75						49.1
954	23.667	25.07	26.386						128.6
955	26.76	16.976	28.565						92.1
956	45.917	16.233	22.87						97.2
957	23.947	21.364	26.031						123.6
958	54.462	34.357	20.5						32.8
959	21.207	20.421	38.322						40.5
960	20.779	18.036	38.545						77.4
961	24.741	16.791	25.355						53.3
962	28.102	15.857	30.548						88.5
963	23.188	28.769	35.585						46.4
964	23.875	23.343	24.774						54.9
965	19.483	28.2	26.895						56.4
966	24.516	17.49	29.45						75.6
967	82.75	21.103	25.697						77.8
968	26.648	26.5	35.87						35.1
969	44.107	19.095	22.536						33.8
970	58.708	31.857	28						100.8
971	22.447	23.333	28.265						73.3
972	19.756	33.021	34.939						65.4
973	24.834	18.391	27.312						34.2
974	41.044	41.081	23.429						51
975	49.966	16.714	25.835						35.9
976	24.868	21.448	22.731						74.2
977	26.111	19.702	29.333						78.5
978	24.169	17.444	36.378						44.7
979	21.788	27.088	22.091						86.5
980	38.757	18.147	23.167						64.4
981	23.58	21.636	45.139						34.2
982	37.17	19.6	23.39						54.1
983	38.045	16.931	26.739						49.6
984	21.302	17.3	24						178.3
985	61.238	19.091	29.775						85.1
986	18.886	25.944	24.207						56.9
987	25.043	16.435	24.429						83.7
988	28.874	20.894	28						43.8
989	23.122	43.68	34.5						92.5
990	20.175	18.783	27.552						119.3
991	40.396	31.375	38.26						83.2
992	32.71	17.792	23.682						73.2
993	32.621	56.85	45.59						76.7
994	25.075	28.118	19.787						33.9
995	20.3	15.714	28.547						155.9
996	35.768	19.17	46.289						54.1
997	26.9	28.794	30.468						53.9
998	31.451	32.516	35.833						64.9
999	33.228	17.087	26.293						68
1000	24.013	23.197	29.837						101.2
1001	20.178	24.351	22.778						87.1
1002	54.63	24.763	21.5						66.3
1003	20.84	32.4	27.548						55.2
1004	23.273	22.36	21.533						112.9
1005	22.086	31.114	49.137						68.9
1006	30.133	20.089	24.576						55
1007	23.137	17.875	19.5						53.4
1008	26.959	17.762	22.318						60.8
1009	22.778	19.921	30.515						54.5
1010	92.344	19.3	20.387						109.2
1011	20.444	29.65	21.6						62.3
1012	26.756	16.639	55.536						38.4
1013	24.577	21.429	29.764						113.5
1014	29.314	26.097	22.429						70.2
1015	40.415	16.45	33.5						52.8
1016	26.747	35.667	20.723						33.7
1017	21.448	17.34	28.51						112.6
1018	25.794	16.628	26.163						45.8
1019	39.708	16.455	24.892						34.1
1020	21.222	27.548	25.333						77.1
1021	26.217	24.365	31.659						82.8
1022	35.537	20.137	23.7						32.2
1023	45.268	23.759	25.68						41
1024	21.327	17.625	28.185						34.3
1025	22.826	14.85	27.5						32.2
1026	27.12	31.229	27.14						65.1
1027	21.19	38.9	19.396						135.2
1028	83.103	20.778	20.792						113.7
1029	22.682	18.63	32.083						69.6
1030	20.75	18.143	29.309						91.6
1031	37.678	18.469	31.7						59.8
1032	22.674	21.034	38.73						95.7
1033	30.951	16.943	47.156						122.6
1034	23.629	18.939	27.186						120.1
1035	24.077	23.194	27.259						54.3
1036	23.462	37.225	25.45						35.8
1037	34.529	17.933	39.372						72.7
1038	21.125	18.296	28.492						35.5
1039	31.756	36.418	22.3						161.6
1040	22.472	17.467	37.276						37.6
1041	23.634	22.952	25.16						63
1042	39.734	34.637	29.608						34.7
1043	40.547	25.643	22.795						71.2
1044	22.902	41.512	25.03						82
1045	19.519	19.258	42.2						74.8
1046	16.694	17.321	23.875						93.7
1047	40.07	24.233	30.186						57.6
1048	23.511	20.312	24.429						57.4
1049	23.211	18.276	23.684						57.8
1050	21.667	39.486	26.432						72.7
1051	19	25.143	24.118						39.6
1052	25	21.892	22.215						92.8
1053	30.759	24.169	27.786						109.6
1054	33.707	42.425	45.453						46.1
1055	23.041	30.25	24.913						46.9
1056	52.167	25.557	32.772						32.9
1057	38.926	20.607	29.072						32.9
1058	39.068	16.409	24.429						98.8
1059	23.333	38.066	21.833						37.5
1060	21.19	71.805	31.123						35.3
1061	23.781	26.198	20.727						67.4
1062	23.261	22.818	21.913						45.6
1063	33.333	20.32	22.185						35.8
1064	33.632	38.947	49.93						56.2
1065	62.804	134.714	23.959						164
1066	23.894	19.356	31.757						89.5
1067	25.731	22.917	38.565						45.9
1068	51.438	21.857	23.552						51.2
1069	25.478	19.868	22.172						62
1070	21.808	21.894	22.233						64.9
1071	19.818	33.733	33.81						48.9
1072	20.348	37.879	22.885						45.6
1073	84.684	29.485	23.208						63.1
1074	17.762	33.781	21.486						87
1075	63.429	18.125	23.328						66.5
1076	20.602	19.907	32.328						57.2
1077	26.196	67.288	23.783						184.6
1078	26.082	41.558	32.741						44.5
1079	38.34	42.714	21.086						42.4
1080	49.166	30.258	24.5						188.4
1081	29.655	20.829	32.2						100
1082	24.414	29.711	22.121						44.7
1083	26.625	43.961	27.127						103.7
1084	66.757	19.609	26.364						94.3
1085	23.565	23.55	26.88						66.4
1086	60.4	20.957	30.862						96.1
1087	67.485	45.565	26.185						58.1
1088	101.468	31.045	26.33						59.6
1089	45.417	33.705	25.754						62.6
1090	22.744	60.268	24.609						51.5
1091	25.32	26.302	26.941						63.2
1092	26.641	23.489	29.947						30.6
1093	23.781	28.316	26.333						43.8
1094	103.824	20.125	27.6						53.8
1095	43.094	27.114	30.81						50
1096	75.105	21.04	25.412						40.1
1097	59.957	20.6	26.486						24.2
1098	35.945	27.989	29.838						35.1
1099	21.211	23.566	28.188						53.2
1100	35.729	55.208	29.788						54.7
1101	24.32	22.442	24.758						66.3
1102	36.598	21.159	29.923						188.8
1103	26.821	38.562	28.645
1104	21.68	22.262	25.182
1105	28.098	71.886	22.629
1106	39.076	33.627	23.111
1107	58.811	49.569	48
1108	79.256	22.26	27.375
1109	40.143	22.958	32.971
1110	34.92	25.457	29.873
1111	17.828	23.553	30.467
1112	26.96	22.455	30.571
1113	22.839	28.148	40.073
1114	30.661	25.248	29.336
1115	45.958	38.254	27.087
1116	19.565	29.81	43.086
1117	37.957	35.087	28.287
1118	43.853	29.151	29.42
1119	18.833	21.692	29.134
1120	20.25	24.979	34.773
1121	25.872	22.71	33.338
1122	44.255	27.692	28.897
1123	21.537	43.733	28.185
1124	15.475	27.174	29.451
1125	28.179	22.321	26.703
1126	62.976	28.082	21.246
1127	25.323	22.256	39.549
1128	20.2	29.021	28.267
1129	23.417	19.432	51.217
1130	63.8	31.132	27.491
1131	22.38	31.594	24.622
1132	25.37	22.967	34.143
1133	23.486	33.641	44.077
1134	27.25	23.35	43.903
1135	43.658	27.222	25.955
1136	44.953	24.6	57.619
1137	27.791	30.267	36.378
1138	24.087	36.333	47.796
1139	45.059	27	50.533
1140	21.667	21.654	31.735
1141	20.941	24.405	30.938
1142	21.913	31.212	48.16
1143	20.528	24.591	44.35
1144	20.333	46.783	26.597
1145	21.923	27.861	24.25
1146	16.6	29.55	24.931
1147	22.194	23.375	41.6
1148	21.59	39.492	36.048
1149	19.119	41.04	36.568
1150	21.696	25.973	29.267
1151	18.81	21.743	27.292
1152	20.085	32.78	37.4
1153	20.605	17.912	28.165
1154	16.167	46.074	26.271
1155	19.947	22.9	27.1
1156	17.845	29.973	26.348
1157	20.849	21.24	35.368
1158	15.226	20.381	41.349
1159	20.449	27.682	37.652
1160	18	20.667	31.728
1161	20.233	31.014	27
1162	19.347	22.971	30.311
1163	46.256	25.567	42.845
1164	23.47	24.227	33.217
1165	21.35	34.514	21.091
1166	18.561	23.032	226
1167	21.036	35.636	29
1168	24.971	52.667	33.841
1169	20.75	23.548	28.881
1170	27.772	59.818	32.88
1171	50.808	19.384	26.261
1172	27.87	17.893	30.667
1173	22.333	30.677	28.565
1174	20.417	21	24.442
1175	17.683	23.917	27.895
1176	49.16	36.55	22.355
1177	22.171	63.053	23.778
1178	20.532	40.095	28.626
1179	18.49	46.45	24.943
1180	17.174	27.07	24.376
1181	15.633	35.515	35.75
1182	28.278	36.697	29.423
1183	20.35	36.479	27.31
1184	38.152	24.938	38.583
1185	20.565	21.326	37.609
1186	19.426		26.5
1187	22.691		22.778
1188	20.095		30.342
1189	37.131		24.96
1190	23.246		22.611
1191	25.265		34.566
1192	33.482		29.931
1193	29.457		36.149
1194	20.593		30.771
1195	25.571		28.069
1196	47.468		24.44
1197	32.709		30.951
1198	20.613		29.558
1199	51.62		25.353
1200	29.85		36.288
1201	21.905		24.417
1202	22.821		25.829
1203	19.045		26.045
1204	19.094		23.4
1205	70.179		32.329
1206	19.675		26.28
1207	23.765		42.105
1208	19.528		37.079
1209	21.814		24.667
1210	21.333		28.905
1211	19.094		31.25
1212	26.893		30
1213	25.036		34.41
1214	15.366		30.174
1215	25.259		31.117
1216	62.333		22.136
1217	22.984		51.258
1218	18.957		55.692
1219	54.363		28.605
1220	100.037		30.132
1221	23.25		34.47
1222	47.344		29.667
1223	36.861		23.841
1224	97.791		35.808
1225	21.429		39.542
1226	25.471		27.802
1227	80.905		27.667
1228	31.962		47.048
1229	22.216		37.853
1230	67.088		36.745
1231	17.05		21.704
1232	30.683		26.85
1233	17.565		66.871
1234	24.621		26.712
1235	107.596		31.838
1236	23.289		37.932
1237	22.292		28.353
1238	28.226		28.208
1239	29.68		25.967
1240	36.143		30.5
1241	70.102		36.059
1242	21.667		25.9
1243	20.055		67.127
1244	34.543		23.842
1245	18.654		31.5
1246	46.681		26.231
1247	30		25.486
1248	56.364		31.364
1249	166.918		35.147
1250	37.792		45.595
1251	84.567		48.808
1252	43.579		65.862
1253	21.429		42.483
1254	18.52		146.295
1255	18.111		56.609
1256	40.136		83.096
1257	58.077		69.658
1258	150.3		41.522
1259	22.205		22.782
1260	21.6		50.741
1261	20.227		28.231
1262	33.214		23.651
1263	21.375		23.738
1264	60.857		56.439
1265	26.523		48.056
1266	17.323		37.114
1267	55.778		25.85
1268	24.667		46.683
1269	22.462		29.085
1270	13.35		31.071
1271	29.19		39.246
1272	81.188		46.085
1273	62		76.623
1274	56.24		28.169
1275	46.282		45.739
1276	24.688		29.25
1277	20.057
1278	18.31
1279	31.532
1280	38.14
1281	28.808
1282	25.076
1283	22.789
1284	49.148
1285	25.062
1286	22.172
1287	19.143
1288	15.077
1289	13.148
1290	28.417
1291	24.738
1292	26.435
1293	22.9
1294	17.14
1295	15.31
1296	19.652
1297	37.571
1298	20.355
1299	22
1300	19.375
1301	19.964
1302	19.292
1303	18.964
1304	20.645
1305	18.946
1306	18.137
1307	22.36
1308	23
1309	29.259
1310	21.214
1311	21.828
1312	33.972
1313	25.286
1314	21.091
1315	22.943
1316	34.63
1317	21.667
1318	20.453
1319	39.8
1320	26.556
1321	19.267
1322	35.558
1323	21.149
1324	38.205
1325	23.576
1326	19.855
1327	19.381
1328	27.81
1329	41.5
1330	28.528
1331	22.915
1332	37.157
1333	28.188
1334	19.694
1335	55.56
1336	38.99
1337	18.889
1338	35.519
1339	18.109
1340	21.293
1341	28.371
1342	36.39
1343	32.872
1344	22.636
1345	33.855
1346	26.238
1347	18.321
1348	21.892
1349	18.829
1350	21.587
1351	15.381
1352	40.565
1353	46.976
1354	20.441
1355	37.989
1356	15.893
1357	25.083
1358	19.028
1359	26.042
1360	15.818
1361	38.403
1362	22
1363	35.945
1364	55.889
1365	34.165
1366	19.417
1367	18.226
1368	31.059
1369	21.5
1370	26.786
1371	26.837
1372	37.167
1373	25.507
1374	35.66
1375	22.694
1376	19.4
1377	39.453
1378	43.978
1379	31.395
1380	31.327
1381	26.029
1382	43.417
1383	28.81
1384	32.917
1385	25.055
1386	51.517
1387	18.36
1388	38.621
1389	47.885
1390	22.671
1391	19.545
1392	16.5
1393	21.852
1394	88.88
1395	41.711
1396	23.412
1397	20.233
1398	17.233
1399	28.268
1400	34.359
1401	25.652
1402	25.92
1403	23.818
1404	17.417
1405	46.07
1406	24.15
1407	33
1408	50.246
1409	19.471
1410	33.089
1411	20.224
1412	31.25
1413	29.667
1414	24.926
1415	31.851
1416	40.854
1417	22.846
1418	21.587
1419	20.784
1420	19.857
1421	27.929
1422	18.381
1423	46.353
1424	38.891
1425	64.3
1426	64.092
1427	22.886
1428	51.571
1429	50.826
1430	23.415
1431	47.125
1432	48.63
1433	21.088
1434	19.333
1435	18.688
1436	62.628
1437	19.28
1438	26.189
1439	37.05
1440	16.76
1441	33.69
1442	23.713
1443	54.431
1444	55.062
1445	16.471
1446	45.868
1447	49.052
1448	24.88
1449	27.654
1450	39.222
1451	17.641
1452	33.917
1453	33.037
1454	33.678
1455	48.565
1456	25.087
1457	25.885
1458	31.724
1459	18.977
1460	17.312
1461	26.551
1462	35.207
1463	38.455
1464	68.75
1465	18.647
1466	17.65
1467	23.58
1468	19.786
1469	25.333
1470	30.1
1471	48.188
1472	25.337
1473	48.492
1474	35.5
1475	24.203
1476	30.846
1477	12.258
1478	33.413
1479	29.43
1480	19.514
1481	46.149
1482	27.038
1483	19.92
1484	16.9
1485	20.357
1486	21.805
1487	33.09
1488	28.966
1489	18.927
1490	19.87
1491	26.222
1492	33.488
1493	19.443
1494	32.311
1495	21.745
1496	27.048
1497	19.643
1498	63.333
1499	18.304
1500	31.567
1501	34.974
1502	47.615
1503	21.833
1504	23.141
1505	32.667
1506	35.515
1507	36.69
1508	25.514
1509	20.478
1510	32.694
1511	22.816
1512	20.653
1513	23.25
1514	21.667
1515	24.905
1516	19.472
1517	22.431
1518	23.636
1519	18.2
1520	26.286
1521	21.148
1522	19.88
1523	24.6
1524	20.727
1525	25.667
1526	19.059
1527	21.03
1528	24.875
1529	22.393
1530	23.28
1531	19.78
1532	30.542
1533	36.515
1534	21.066
1535	46.353
1536	21
1537	21.204
1538	19.455
1539	19.792
1540	40.84
1541	22.205
1542	22.742
1543	28.896
1544	21.686
1545	20.565
1546	20
1547	23.903
1548	21.87
1549	24.322
1550	44.095
1551	20.582
1552	26.191
1553	18.227
1554	29.154
1555	20.789
1556	21.647
1557	20.554
1558	20.211
1559	22.36
1560	35.831
1561	18.81
1562	22.488
1563	22.885
1564	31.286
1565	33.596
1566	22.306
1567	19.4
1568	51.574
1569	21
1570	20.845
1571	33.6
1572	22.912
1573	113.383
1574	41.323
1575	38.672
1576	19.977
1577	19.333
1578	23.412
1579	23.745
1580	24.355
1581	18.703
1582	18.338
1583	20.273
1584	21.44
1585	20.059
1586	19.773
1587	27.204
1588	31.633
1589	21.568
1590	30.719
1591	29.935
1592	30.477
1593	23.259
1594	21.154
1595	20.227
1596	46.868
1597	20.617
1598	18.426
1599	20.438
1600	19.65
1601	20
1602	19.559
1603	20.455
1604	63.484
1605	22.357
1606	24.242
1607	29.704
1608	17.483
1609	21.381
1610	21.54
1611	16.917
1612	40.615
1613	21.62
1614	21
1615	19.45
1616	51.194
1617	22.467
1618	21.848
1619	20.484
1620	22.838
1621	31.125
1622	65.333
1623	21.214
1624	90.705
1625	20.72
1626	21.143
1627	40.22
1628	22.219
1629	22.24
1630	50.26
1631	46.05
1632	54.483
1633	48.761
1634	19.917
1635	25.1
1636	27.038
1637	21.545
1638	42.674
1639	24.84
1640	23.826
1641	37.314
1642	84.333
1643	24.1
1644	22.043
1645	23.559
1646	18.85
1647	20.75
1648	21.174
1649	17.909
1650	24.385
1651	35.714
1652	23.438
1653	20.113
1654	33.214
1655	30.39
1656	21.619
1657	30.857
1658	30.091
1659	22.714
1660	21.043
1661	20.28
1662	23.24
1663	39.646
1664	22.512
1665	30.433
1666	40.81
1667	61.761
1668	21.971
1669	23.52
1670	21.148
1671	18.136
1672	30.203
1673	57
1674	21.829
1675	73.619
1676	80.286
1677	31.441
1678	31.388
1679	55.098
1680	20.531
1681	20.115
1682	21.4
1683	41.029
1684	27.554
1685	19.543
1686	54.871
1687	42.896
1688	22.943
1689	24.593
1690	21.586
1691	31
1692	65.87
1693	66.55
1694	28.606
1695	19.964
1696	21.913
1697	38.039
1698	24.217
1699	21.469
1700	19.148
1701	24.531
1702	22.094
1703	25.086
1704	27.286
1705	19.308
1706	21.191
1707	34.644
1708	18.88
1709	28.432
1710	45.067
1711	23.357
1712	37.013
1713	25.05
1714	25.77
1715	23.48
1716	59.972
1717	36.173
1718	32.55
1719	19.875
1720	55.269
1721	34.691
1722	22.214
1723	21.563
1724	16.19
1725	19.091
1726	20.587
1727	21.144
1728	20.326
1729	23.067
1730	22.541
1731	21.265
1732	20.634
1733	50.5
1734	29.93
1735	29.478
1736	23.397
1737	22.35
1738	47.306
1739	36.276
1740	27.769
1741	36.4
1742	22.635
1743	21.25
1744	44.101
1745	20.486
1746	29.033
1747	33.358
1748	37.161
1749	21.312
1750	20.818
1751	22.084
1752	30.228
1753	20.656
1754	44.113
1755	26.286
1756	36.433
1757	25.037
1758	22.02
1759	24.726
1760	15.111
1761	19.432
1762	83.565
1763	22.75
1764	28.5
1765	20.072
1766	25.31
1767	25.194
1768	25.327
1769	51.406
1770	83.5
1771	33.48
1772	49.258
1773	24.53
1774	19.429
1775	20.85
1776	28.872
1777	19.682
1778	20.486
1779	22.517
1780	22.451
1781	20.941
1782	20.208
1783	23.197
1784	30.689
1785	20.531
1786	28.097
1787	19.648
1788	55.812
1789	19.81
1790	31.362
1791	19.462
1792	19.776
1793	25.844
1794	59.081
1795	19.85
1796	21.25
1797	52.962
1798	20.649
1799	18.85
1800	24.268
1801	23.193
1802	22.745
1803	21.364
1804	21.333
1805	93.652
1806	20.18
1807	50.333
1808	20.969
1809	27.472
1810	26.947
1811	24.693
1812	25.432
1813	21.576
1814	20
1815	52.25
1816	59.872
1817	45.772
1818	52.045
1819	21.159
1820	38.68
1821	22.118
1822	47.552
1823	35.25
1824	84.472
1825	26
1826	47.765
1827	20.769
1828	26.516
1829	33.837
1830	19
1831	25.714
1832	50.414
1833	20.905
1834	41.194
1835	22.944
1836	26
1837	21.706
1838	26.636
1839	21.957
1840	20.852
1841	32.34
1842	33.465
1843	27.658
1844	31.7
1845	34.867
1846	22.487
1847	34.207
1848	22
1849	26.037
1850	61.85
1851	20.759
1852	33.875
1853	34.364
1854	26.194
1855	19.386
1856	27.769
1857	219.558
1858	21.625
1859	88.667
1860	28.714
1861	21.535
1862	30.65
1863	142.414
1864	27.621
1865	22.75
1866	17.477
1867	20.42
1868	24.043
1869	29.189
1870	27.176
1871	21.9
1872	31.18
1873	30.178
1874	24.184
1875	21.84
1876	24.143
1877	46.402
1878	21.037
1879	28.962
1880	25.522
1881	21.732
1882	22.522
1883	21.393
1884	22.25
1885	28.715
1886	23.882
1887	28.875
1888	48.048
1889	245.387
1890	23.376
1891	25.824
1892	32.679
1893	26.281
1894	22.442
1895	26.462
1896	22.811
1897	25.074
1898	20.556
1899	27.343
1900	22.876
1901	24.812
1902	26.484
1903	54.618
1904	19.667
1905	24.255
1906	22.403
1907	27.493
1908	23.458
1909	26.448
1910	32.088
1911	23.25
1912	27.84
1913	28.31
1914	21.296
1915	33.594
1916	24.762
1917	29.939
1918	76
1919	25.25
1920	22.705
1921	21.773
1922	24.708
1923	40.462
1924	23.13
1925	22.044
1926	23.919
1927	26.85
1928	24.382
1929	21.141
1930	25.5
1931	22.055
1932	22.667
1933	20.9
1934	23.338
1935	22.5
1936	21.08
1937	25.357
1938	23.005
1939	22.357
1940	19.091
1941	22.094
1942	91.043
1943	24.071
1944	25.135
1945	24
1946	24.579
1947	40.04
1948	131.308
1949	57.725
1950	20.586
1951	23.041
1952	20.304
1953	39.176
1954	25.924
1955	24.8
1956	21.356
1957	20.826
1958	23.275
1959	22.415
1960	21.019
1961	20.085
1962	21.297
1963	44.319
1964	19.62
1965	27.043
1966	23
1967	21.72
1968	26.233
1969	20.095
1970	27.139
1971	24.227
1972	22.522
1973	25.543
1974	39.93
1975	28.462
1976	37
1977	21.975
1978	32.058
1979	24.015
1980	26.345
1981	47
1982	26.526
1983	29.746
1984	26.52
1985	24.308
1986	19.85
1987	26.589
1988	29.472
1989	28.25
1990	21.074
1991	23.243
1992	22.026
1993	21.89
1994	23.353
[truncated: 637 more rows]

## Sheet: Figure 9
Source data figure 9
Reactive astrocytes transduce blood-brain barrier inflammation through a TNF-STAT3 signaling axis and secretion of alpha 1-antichymotrypsin
Kim et aI.
Figure 9B	A.U. (VCAM-1 intensity in CD31+ area)
	PBS-Injected								Serpina3n-Injected
Mouse #	1	2	3	4	5	6	7	8	9	10	11	12	13	14	15	16	17
Strain	C57BL/6J	C57BL/6J	C57BL/6J	C57BL/6J	C57BL/6J	C57BL/6J	C57BL/6J	C57BL/6J	C57BL/6J	C57BL/6J	C57BL/6J	C57BL/6J	C57BL/6J	C57BL/6J	C57BL/6J	C57BL/6J	C57BL/6J
Area #1	3.919	5.432	6.214	9.365	10.435	18.256	8.004	13.333	9.871	26.108	27.008	11.58	18.087	14.162	21.751	15.442	16.175
Area #2	19.677	2.971	2.598	13.824	7.212	14.068	2.586	7.342	11.578	5.63	38.426	4.734	8.183	6.643	9.847	4.932	11.867
Area #3	3.354	2.749	0.101	5.332	4.303	11.629	5.704	3.89	4.083	25.023	21.43	8.135	15.247	2.854	7.274	2.265	17.683
Area #4	3.498	4.5	2.382	5.631	5.953	6.757	7.788	3.585	5.088	6.613	37.493	1.976	15.633	10.911	9.145	8.552	14.825
Area #5	2.702	4.067	3.217	5.743		3.541	8.614	4.932	5.705	7.338	21.607	3.562	10.354	5.018	6.994	4.005	46.566
Area #6						5.964					25.212						12.761
Area #7						3.376											13.759
Figure 9C	CD31+ area (% of total area)
	PBS-Injected								Serpina3n-Injected
Mouse #	1	2	3	4	5	6	7	8	9	10	11	12	13	14	15	16	17
Strain	C57BL/6J	C57BL/6J	C57BL/6J	C57BL/6J	C57BL/6J	C57BL/6J	C57BL/6J	C57BL/6J	C57BL/6J	C57BL/6J	C57BL/6J	C57BL/6J	C57BL/6J	C57BL/6J	C57BL/6J	C57BL/6J	C57BL/6J
Area #1	2.25478	7.87443	4.04375	0.742487	6.60459	4.57254	8.68032	3.15173	4.79101	0.600664	5.42073	1.39242	2.25979	2.08959	5.50708	2.77096	3.62791
Area #2	1.78635	3.28735	3.5555	0.408307	3.83762	3.29435	2.9984	0.827002	2.22718	0.51296	2.48116	0.507398	0.819227	0.956492	2.66986	3.86433	1.23826
Area #3	4.66165	4.28685	2.01149	1.30838	3.00768	12.84	2.07633	2.49678	9.00568	1.00342	1.89382	0.697606	1.33741	1.15039	2.10641	1.58261	1.58622
Area #4	3.26044	8.14111	1.58163	1.83181	4.26728	13.8468	2.15575	3.71327	2.03058	0.782619	0.305347	0.837255	1.87311	1.33676	1.66642	0.468073	3.02268
Area #5	3.66956	6.21853	1.76547	1.28659	4.5262	7.27283	2.86358	3.39797	1.60222	0.73627	0.778118	0.442285	2.68385	1.43575	0.927108	0.480049	3.15659
Figure 9E	% claudin-5+ within CD31+ area
	PBS-Injected								Serpina3n-Injected
Mouse #	1	2	3	4	5	6	7	8	9	10	11	12	13	14	15	16	17
Strain	C57BL/6J	C57BL/6J	C57BL/6J	C57BL/6J	C57BL/6J	C57BL/6J	C57BL/6J	C57BL/6J	C57BL/6J	C57BL/6J	C57BL/6J	C57BL/6J	C57BL/6J	C57BL/6J	C57BL/6J	C57BL/6J	C57BL/6J
Area #1	1.28	71.22	45.92	15.11	31.37	44.64	53.99	71.28	33	5.54	78.13	0.12	6.2	26.01	58.95	0.749	76.97
Area #2	13.02	68.08	1.3	0.21	64.52	29.4	59.14	51.51	6.82	1.47	55.91	0.59	0	14.22	26.72	2.49	71.62
Area #3	53.6	59.42	0.08	24.27	32.96	57.32	66.46	25.31	9.94	12.19	54.69	0	0.53	0.0079	6.95	2.58	76.8
Area #4	28	50.02	0	1.68	39.11	73.01	74.2	13.88	0.22	0.0057	13.5	0	1.79	0.1	2.58	0	32.7
Area #5	51.03	27.95	0.71	4.04	32.82	91.13	29.92	15.73	0.1138	0.05	23.58	0	9.63	0	0.08	10.56	8.82
Figure 9G	Glut-1+ area (% of total area)
	PBS-Injected								mSerpina3n-Injected
Mouse #	1	2	3	4	5	6	7	8	9	10	11	12	13	14	15	16	17
Strain	C57BL/6J	C57BL/6J	C57BL/6J	C57BL/6J	C57BL/6J	C57BL/6J	C57BL/6J	C57BL/6J	C57BL/6J	C57BL/6J	C57BL/6J	C57BL/6J	C57BL/6J	C57BL/6J	C57BL/6J	C57BL/6J	C57BL/6J
Area #1	7.26177	11.0163	7.80194	1.72953	6.93759	4.65635	9.32867	3.66822	6.4352	1.1142	6.90451	2.16989	2.74647	3.16797	7.0658	6.01467	5.60988
Area #2	3.84575	4.4025	6.16097	1.67751	4.04641	3.29963	3.31096	1.26202	2.91135	1.00837	3.80837	1.08118	1.59849	1.38221	4.31947	5.54025	1.77249
Area #3	7.60093	5.48893	4.2267	3.54671	3.05441	12.9436	2.16105	2.94154	10.5825	1.64118	2.50208	1.59234	2.41062	2.1004	2.78515	3.42334	2.25347
Area #4	4.44201	14.1192	3.71188	3.80596	4.29909	14.062	2.47389	4.55281	2.24995	1.6588	0.827947	1.60609	2.69473	2.06545	2.29851	0.700709	3.29376
Area #5	5.85911	14.0946	3.899	2.89381	4.54438	7.31599	3.4241	3.48904	2.09715	1.77201	1.48894	1.15903	3.47874	3.22931	1.63137	1.02095	4.32824

## Sheet: Figure S1
Source data figure S1
Reactive astrocytes transduce blood-brain barrier inflammation through a TNF-STAT3 signaling axis and secretion of alpha 1-antichymotrypsin
Kim et aI.
Figure S1A_Unit: ΩXcm2
	Control			TNF (1 ηg/ml)			TNF (10 ηg/ml)			TNF (100 ηg/ml)
Days	Culture #1	Culture #2	Culture #3	Culture #1	Culture #2	Culture #3	Culture #1	Culture #2	Culture #3	Culture #1	Culture #2	Culture #3
1	2938	2477	2787	3478	2261	2650	2081	3543	2278	3001	2752	2425
2	3893	3122	3543	4011	3200	3534	3488	3533	2809	3788	3643	3401
3	4527	3546	3651	4314	3531	3526	2513	2643	2777	4066	3628	3418
4	4527	3401	3432	3106	3949	4222	1920	2176	2145	2620	2606	2417
5	5440	4377	3980	4744	4854	3753	2400	3864	2575	2871	3044	2767
6	3713	4656	4335	5323	4656	3765	2146	4272	2363	2448	2731	2579
7	3906	5066	5315	5754	4141	4717	1838	3547	2436	2340	2347	2752
8	6171	6156	6503	6661	6458	6511	1906	5355	3418	2443	2558	3245
9	5580	5347	4708	6171	5814	5616	1823	5358	3505	1820	2916	2646
10	4812	4623	4084	5355	5125	4851	1374	3874	3212	1490	2301	2153
11	4487	4389	3454	4799	4550	4236	1273	3293	3034	1138	1783	1758
12	4257	4215	3375	4170	4167	3948	1110	1661	2957	887	1144	1004
13	2323	2873	2263	2648	3350	2508	1187	1022	2148	622	879	944
14	1602	2474	1657	2405	3016	2114	1042	840	2001	529	861	711
Figure S1B
qRT-PCR #	Control	TNF (1 ηg/ml)	TNF (10 ηg/ml)	TNF (100 ηg/ml)
1	1	1.02811	1.37078	4.65893
2	1	1.03288	1.45565	3.26783
3	1	1.08	1.34	3.4
4	1	1.74	2.51	2.66
5	1	1.09	2.46	4.06

[truncated: 6 more sheets: Figure S2, Figure S4, Figure S5, Figure S6, Figure S7, Figure S8]
